# Supplementary material for: Volcanic crystals as time capsules of eruption history
Source: Nat Commun. 2018 Jan 23;9:326. doi: 10.1038/s41467-017-02274-w (PMC5780494; doi:10.1038/s41467-017-02274-w)
Supplement: Supplementary file 4 — Supplementary Data 1 [file 41467_2017_2274_MOESM4_ESM.xlsx]

## Sheet: SuppData1_LA-ICPMS
Supplementary Data 1. Database of clinopyroxene crystals analysed per eruption using LA-ICPMS maps or transects (Mt. Etna, 1974-2014).
Eruption	Sample	Crystal	Laser conditions	Macrocryst (>1.5 mm)	Mesocryst (0.5-1.5 mm)	microcryst (<0.5 mm)	Glomerocryst	mm long axis	mm short axis	mm average	Cr-core	mm thickness	mm from rim	Cr-mantle	mm thickness	mm from rim	Cr-rim	mm thickness	% over crystal growth	t days (growth 10^-8 cm/s)	mm from rim	% over crystal growth	t days (growth 10^-8 cm/s)*
1974	15RC015	MCpx	24at36rep10	x			no	2.38095	1.78571	2.08333	complete			complete			complete
1974	15RC014	MCpx	24at36rep10	x			no	6.75676	2.97297	4.86486	no			no			yes	0.0540541	2.22222	6.25626	0.0810811	3.33333	9.38438
1974	15RC013	Cpx-sec	24at36rep10		x		no	0.725806	0.403226	0.564516	no			no			yes	0.0403226	14.2857	4.66697	0.0564516	20	6.53375
1974	ETNAB1	Cpx-secDet	12at18rep10		x		yes	1.03093	0.463918	0.747423	no			yes	0.0412371	0.154639	yes	0.0412371	11.0345	4.77281	0.103093	27.5862	11.932
1974	ETNAB1	GlomDet	12at18rep10		x		yes	0.961538	0.897436	0.929487	no			no			yes	0.0128205	2.75862	1.48386	0.0641026	13.7931	7.41928
1974	ETNAB1	GlomDet2	12at18rep10		x		yes	0.664894	0.505319	0.585106	no			no			yes	0.0159574	5.45455	1.84693	0.0531915	18.1818	6.15642
1974	ETNAB1	MCpx	12at18rep10		x		no	1.42857	0.634921	1.03175	no			yes	0.031746	0.142857	yes	0.015873	3.07692	1.83715	0.0793651	15.3846	9.18577
1974	ETNAB1	miniCpx	24at36rep10			x	no	0.507246	0.326087	0.416667	yes	0.181159	0.108696	no			no
1974	15RC004	CpxGlom	12at18rep10		x		yes	0.843373	0.391566	0.61747	no			yes	0.0421687	0.0903614	yes	0.0301205	9.7561	3.48617	0	0	0
1974	15RC004	MCpx	24at36rep10		x		no	1.09756	0.670732	0.884146	no			no			yes	0.0243902	5.51724	2.82294	0.0243902	5.51724	2.82294
1974	15RC008	MCpx	24at36rep10		x		no	1.44737	1.31579	1.38158	no			yes	0.0789474	0.421053	yes	0.0657895	9.52381	7.61452	0.0394737	5.71429	4.56871
1974	15RC017	CpxGlom1	24at36rep10		x		yes	1.5	1.3	1.4	no			no			yes	0.03	4.28571	3.47222	0.12	17.1429	13.8889
1974	15RC017	CpxGlom2	24at36rep10		x		yes	1.53333	1.33333	1.43333	no			no			yes	0.0266667	3.72093	3.08642	0.0933333	13.0233	10.8025
1974	15RC017	Cpx-sec	12at18rep10			x	no	0.539773	0.204545	0.372159	no			no			no
1974	15RC017	mCpx	12at18rep10			x	no	0.294118	0.205882	0.25	yes	0.147059	0.0490196	no			no
1992	15T109	Cpx1-tr	14at10rep20	x			yes	3.66667	1.83333	2.75	no			no			no
1992	15T109	Cpx2-tr	14at10rep20	x			yes	2.29851	1.46269	1.8806	no			no			no
1992	15T109	Cpx3-tr	14at10rep20		x		yes	0.571429	0.52381	0.547619	no			no			no
1992	15T109	Cpx4-tr	14at10rep20			x	no	0.52381	0.285714	0.404762	no			no			no
1992	15T109	Cpx5-tr	14at10rep20			x	yes	0.483516	0.307692	0.395604	no			yes	0.043956	0.0659341	no
1992	15T109	Cpx6-tr	14at10rep20			x	yes	0.43956	0.32967	0.384615	no			no			no
1992	15T109	Cpx7-tr	14at10rep20		x		yes	0.989011	0.549451	0.769231	no			yes	0.021978	0.197802	no
1992	15T109	Cpx8-tr	14at10rep20		x		yes	0.813187	0.659341	0.736264	no			yes	0.021978	0.131868	no
1992	15T109	Cpx9-tr	14at10rep20		x		yes	1.20879	0.879121	1.04396	no			yes	0.021978	0.153846	no
1992	15T109	Cpx10-tr	14at10rep20			x	yes	0.659341	0.32967	0.494505	no			no			no
1992	15T109	Cpx11-tr	14at10rep20		x		yes	0.659341	0.43956	0.549451	no			no			yes	0.010989	4	1.27188	0.010989	4	1.27188
1992	15T109	Cpx12-tr	14at10rep20		x		yes	0.790476	0.238095	0.514286	no			no			no
1992	15T109	Cpx13-tr	14at10rep20			x	yes	0.571429	0.209524	0.390476	no			no			no
1992	15T109	Cpx14-tr	14at10rep20			x	no	0.315789	0.315789	0.315789	no			no			no
1992	15T109	Cpx15-tr	14at10rep20		x		no	1.22414	1.05172	1.13793	no			no			yes	0.0172414	3.0303	1.99553	0.0258621	4.54545	2.9933
1992	15T109	Cpx16-tr	14at10rep20		x		yes	1.51515	0.757576	1.13636	no			no			no
1992	15T109	Cpx17-tr	14at10rep20		x		yes	1	0.636364	0.818182	no			no			no
1992	15T109	Cpx18-tr	14at10rep20		x		yes	1.90909	1.06061	1.48485	no			no			no
1992	15T109	Cpx19-tr	14at10rep20		x		yes	0.869565	0.434783	0.652174	no			no			yes	0.0173913	5.33333	2.01288	0	0	0
1992	15T109	Cpx20-tr	14at10rep20			x	yes	0.382609	0.313043	0.347826	no			no			yes	0.0347826	20	4.02576	0.0173913	10	2.01288
1992	15T109	Cpx21-tr	14at10rep20			x	yes	0.521739	0.295652	0.408696	no			no			yes	0.0347826	17.0213	4.02576	0.0173913	8.51064	2.01288
1992	15T109	Cpx22-tr	14at10rep20		x		yes	1.16327	0.816327	0.989796	no			no			no
1992	15T109	Cpx23-tr	14at10rep20		x		yes	0.612245	0.408163	0.510204	no			no			no
1992	15T109	Cpx24-tr	14at10rep20			x	yes	0.530612	0.408163	0.469388	no			no			no
1992	15T109	Cpx25-tr	14at10rep20			x	yes	0.510204	0.469388	0.489796	no			no			no
1992	15T109	Cpx26-tr	14at10rep20		x		no	0.822581	0.645161	0.733871	no			no			no
1992	15T109	Cpx27-tr	14at10rep20			x	yes	0.408163	0.204082	0.306122	no			no			no
1992	15T109	Cpx28-tr	14at10rep20		x		yes	0.714286	0.408163	0.561224	no			no			no
1992	15T109	Cpx29-tr	14at10rep20		x		yes	0.612245	0.408163	0.510204	no			no			no
1992	15T109	Cpx30-tr	14at10rep20			x	yes	0.612245	0.306122	0.459184	no			no			no
1992	15T109	Cpx31-tr	14at10rep20		x		yes	0.510204	0.510204	0.510204	no			no			no
1992	15T109	Cpx32-tr	14at10rep20			x	yes	0.408163	0.306122	0.357143	no			no			no
1992	15T109	Cpx33-tr	14at10rep20			x	yes	0.306122	0.265306	0.285714	no			no			no
1992	15T109	Cpx34-tr	14at10rep20			x	yes	0.408163	0.367347	0.387755	no			no			no
1992	15T109	Cpx35-tr	14at10rep20			x	yes	0.510204	0.326531	0.418367	no			no			no
1992	15T109	Cpx36-tr	14at10rep20		x		yes	0.685714	0.666667	0.67619	no			no			no
1992	15T109	Cpx37-tr	14at10rep20			x	yes	0.380952	0.304762	0.342857	no			no			no
1992	15T109	Cpx38-tr	14at10rep20		x		yes	2.14286	0.771429	1.45714	no			no			no
1999	15TU111	Cpx-1	20at36rep10		x		no	0.865672	0.835821	0.850746	no			no			yes	0.0373134	8.77193	4.31868	0.0597015	14.0351	6.90989
1999	15TU111	Cpx2-tr	14at10rep20		x		no	1.14754	0.934426	1.04098	no			yes	0.0491803	0.213115	no
1999	15TU111	Cpx3-tr	14at10rep20			x	yes	0.327869	0.213115	0.270492	no			no			no
1999	15TU111	Cpx4-tr	14at10rep20			x	yes	0.245902	0.163934	0.204918	no			no			no
1999	15TU111	Cpx5-tr	14at10rep20			x	yes	0.213115	0.163934	0.188525	no			no			no
1999	15TU111	Cpx6-tr	14at10rep20			x	yes	0.311475	0.245902	0.278689	no			no			no
1999	15TU111	Cpx7-tr	14at10rep20			x	yes	0.262295	0.229508	0.245902	no			no			no
1999	15TU111	Cpx8-tr	14at10rep20			x	yes	0.42623	0.409836	0.418033	no			no			no
1999	15TU111	Cpx9-tr	14at10rep20			x	yes	0.442623	0.262295	0.352459	no			no			no
1999	15TU111	Cpx10-tr	14at10rep20			x	yes	0.491803	0.360656	0.42623	no			no			no
1999	15TU111	Cpx11-tr	14at10rep20			x	yes	0.409836	0.327869	0.368852	no			no			no
1999	15TU111	Cpx12-tr	14at10rep20			x	yes	0.213115	0.147541	0.180328	no			no			no
1999	15TU111	Cpx13-tr	14at10rep20			x	yes	0.434783	0.173913	0.304348	no			no			no
1999	15TU111	Cpx14-tr	14at10rep20			x	yes	0.326087	0.130435	0.228261	no			no			no
1999	15TU111	Cpx15-tr	14at10rep20			x	yes	0.217391	0.195652	0.206522	no			no			no
1999	15TU111	Cpx16-tr	14at10rep20			x	yes	0.326087	0.173913	0.25	complete			complete			complete
1999	15TU111	Cpx17-tr	14at10rep20			x	yes	0.369565	0.26087	0.315217	no			no			no
1999	15TU111	Cpx18-tr	14at10rep20			x	yes	0.413043	0.391304	0.402174	no			no			no
1999	15TU111	Cpx19-tr	14at10rep20			x	yes	0.478261	0.434783	0.456522	no			no			no
1999	15TU111	Cpx20-tr	14at10rep20		x		yes	0.934783	0.804348	0.869565	no			no			no
1999	15TU111	Cpx21-tr	14at10rep20			x	no	0.391304	0.23913	0.315217	no			no			no
1999	15TU111	Cpx22-tr	14at10rep20		x		yes	0.945946	0.405405	0.675676	no			yes	0.027027	0.0810811	no
1999	15TU111	Cpx23-tr	14at10rep20		x		yes	0.837838	0.702703	0.77027	no			yes	0.162162	0.027027	no
1999	15TU111	Cpx24-tr	14at10rep20			x	yes	0.432432	0.135135	0.283784	no			no			no
1999	15TU111	Cpx25-tr	14at10rep20			x	yes	0.513514	0.297297	0.405405	no			no			no
1999	15TU111	Cpx26-tr	14at10rep20		x		yes	0.675676	0.405405	0.540541	no			yes	0.0540541	0.135135	no
1999	15TU111	Cpx27-tr	14at10rep20		x		yes	0.810811	0.405405	0.608108	no			yes	0.027027	0.135135	no
1999	15TU111	Cpx28-tr	14at10rep20		x		yes	0.702703	0.648649	0.675676	no			yes	0.0135135	0.148649	no
1999	15TU111	Cpx29-tr	14at10rep20		x		yes	0.945946	0.567568	0.756757	no			yes	0.0135135	0.148649	no
1999	15TU111	Cpx30-tr	14at10rep20		x		no	1.55738	1	1.27869	no			yes	0.0327869	0.114754	no
1999	15TU111	Cpx31-tr	14at10rep20		x		yes	1.08197	0.409836	0.745902	no			no			no
1999	15TU111	Cpx32-tr	14at10rep20		x		yes	0.639344	0.47541	0.557377	no			no			no
1999	15TU111	Cpx33-tr	14at10rep20			x	yes	0.52459	0.327869	0.42623	no			no			no
1999	15TU111	Cpx34-tr	14at10rep20		x		yes	0.655738	0.409836	0.532787	no			no			no
2001	15RC022	Cpx1-tr	14at10rep20	x			no	1.75676	1.48649	1.62162	no			no			yes	0.0540541	6.66667	6.25626	0.0135135	1.66667	1.56406
2001	15RC022	Cpx2-tr	14at10rep20		x		no	1.69643	1.10714	1.40179	no			yes	variable	variable	yes	0.0357143	5.09554	4.1336	0.0535714	7.64331	6.2004
2001	15RC022	Cpx3-tr	14at10rep20	x			no	2	1.2	1.6	no			yes	variable	variable	yes	0.04	5	4.62963	0.06	7.5	6.94444
2001	15RC022	Cpx4-tr	14at10rep20		x		no	1.53846	1.07692	1.30769	no			yes	variable	variable	yes	0.0769231	11.7647	8.90313	0.153846	23.5294	17.8063
2001	15RC022	Cpx5-tr	14at10rep20		x		no	1.44144	1.08108	1.26126	no			no			yes	0.036036	5.71429	4.17084	0.126126	20	14.5979
2001	15RC022	Cpx6-tr	14at10rep20		x		no	0.698925	0.698925	0.698925	no			no			yes	0.0860215	24.6154	9.95619	0.0430108	12.3077	4.9781
2001	15RC022	Cpx7-tr	14at10rep20		x		no	1.3211	1.24771	1.2844	no			no			yes	0.0366972	5.71429	4.24737	0.0550459	8.57143	6.37105
2001	15RC022	Cpx8-tr	14at10rep20		x		no	1.16883	0.636364	0.902597	no			no			yes	0.038961	8.63309	4.50938	0.038961	8.63309	4.50938
2001	15RC022	Cpx9-tr	14at10rep20	x			no	1.83673	1.32653	1.58163	no			yes	variable	variable	yes	0.102041	12.9032	11.8103	0.204082	25.8065	23.6206
2001	15RC022	Cpx10-tr	14at10rep20		x		no	2	0.923077	1.46154	no			no			yes	0.0153846	2.10526	1.78063	0.0461538	6.31579	5.34188
2001	15RC022	Cpx11-tr	14at10rep20	x			no	3.05556	1.94444	2.5	yes	variable	variable	yes	variable	variable	yes	0.0555556	4.44444	6.43004	0.0277778	2.22222	3.21502
2001	15RC022	Cpx12-tr	14at10rep20		x		no	1.11111	0.611111	0.861111	no			no			yes	0.1	23.2258	11.5741	0.0111111	2.58065	1.28601
2001	15RC022	Cpx13-tr	14at10rep20		x		no	0.669643	0.625	0.647321	no			no			yes	0.0357143	11.0345	4.1336	0.0446429	13.7931	5.167
2001	15RC022	Cpx14-tr	14at10rep20		x		no	0.852941	0.588235	0.720588	yes	variable	variable	yes	variable	variable	yes	0.0294118	8.16327	3.40414	0.0294118	8.16327	3.40414
2001	15RC022	Cpx15-tr	14at10rep20		x		no	1.02941	0.852941	0.941176	no			yes	variable	variable	yes	0.0294118	6.25	3.40414	0.0294118	6.25	3.40414
2001	15RC022	Cpx16-tr	14at10rep20	x			yes	1.73913	1.44928	1.5942	no			yes	variable	variable	yes	0.0144928	1.81818	1.6774	0.0289855	3.63636	3.3548
2001	15RC022	Cpx17-tr	14at10rep20		x		yes	0.637681	0.405797	0.521739	no			no			no
2001	15RC022	Cpx18-tr	14at10rep20		x		yes	0.608696	0.57971	0.594203	no			yes	variable	variable	yes	0.0289855	9.7561	3.3548	0.0289855	9.7561	3.3548
2001	15RC022	Cpx19-tr	14at10rep20	x			yes	2.23188	0.869565	1.55072	no			yes	variable	variable	yes	0.057971	7.47664	6.70961	0.0724638	9.34579	8.38701
2001	15RC022	Cpx21-tr	14at10rep20		x		no	0.934426	0.803279	0.868852	no			no			yes	0.0327869	7.54717	3.79478	0.0163934	3.77358	1.89739
2001	15RC022	Cpx22-tr	14at10rep20		x		no	0.819672	0.655738	0.737705	no			yes	variable	variable	yes	0.0327869	8.88889	3.79478	0.0327869	8.88889	3.79478
2001	15RC022	Cpx23-tr	14at10rep20			x	yes	0.333333	0.288288	0.310811	yes	0.027027	0.135135	no			no
2001	15RC022	Cpx25-tr	14at10rep20			x	yes	0.18018	0.162162	0.171171	no			no			no
2001	15RC022	Cpx26-tr	14at10rep20			x	no	0.477477	0.468468	0.472973	no			no			yes	0.045045	19.0476	5.21355	0.027027	11.4286	3.12813
2001	15RC022	Cpx28-tr	14at10rep20		x		no	0.702703	0.315315	0.509009	no			no			yes	0.00900901	3.53982	1.04271	0	0	0
2001	15RC022	Cpx30-tr	14at10rep20			x	no	0.36036	0.198198	0.279279	no			no			no
2001	15RC022	Cpx32-tr	14at10rep20			x	no	0.225225	0.0900901	0.157658	yes	0.018018	0.027027	no			no
2001	15RC022	Cpx33-tr	14at10rep20			x	yes	0.581395	0.348837	0.465116	no			no			no
2001	15RC022	Cpx34-tr	14at10rep20			x	yes	0.232558	0.186047	0.209302	no			no			no
2001	15RC022	Cpx35-tr	14at10rep20			x	yes	0.44186	0.348837	0.395349	yes	variable	variable	yes	variable	variable	yes	0.0465116	23.5294	5.38329	0.0232558	11.7647	2.69165
2001	15RC022	Cpx36-tr	14at10rep20		x		yes	0.581395	0.488372	0.534884	yes	variable	variable	yes	variable	variable	yes	0.0232558	8.69565	2.69165	0.0116279	4.34783	1.34582
2001	15RC022	Cpx37-tr	14at10rep20	x			yes	2.09302	0.976744	1.53488	yes	variable	variable	yes	variable	variable	yes	0.0232558	3.0303	2.69165	0.0232558	3.0303	2.69165
2001	15RC022	Cpx38-tr	14at10rep20			x	no	0.139535	0.0930233	0.116279	no			no			no
2002	15TU108	Cpx1-tr	20at30rep10		x		no	0.8	0.5	0.65	no			no			no
2002	15TU108	Cpx2-tr	20at30rep10		x		no	0.722892	0.481928	0.60241	yes	0.0240964	0.301205	no			no
2002	15TU108	Cpx3-tr	20at30rep10			x	no	0.445783	0.361446	0.403614	no			no			no
2002	15TU108	Cpx5-tr	20at30rep10		x		yes	1.92771	0.722892	1.3253	no			no			no
2002	15TU108	Cpx6-tr	20at30rep10		x		yes	0.963855	0.481928	0.722892	no			no			no
2002	15TU108	Cpx7-tr	20at30rep10		x		no	0.617284	0.493827	0.555556	no			no			no
2002	15TU108	Cpx8-tr	20at30rep10		x		yes	0.85	0.3	0.575	no			no			no
2002	15TU108	Cpx9-tr	20at30rep10			x	yes	0.4	0.29	0.345	no			no			no
2002	15TU108	Cpx10-tr	20at30rep10		x		no	1.03896	0.467532	0.753247	no			no			no
2002	15TU108	Cpx11-tr	20at30rep10		x		no	0.779221	0.727273	0.753247	no			no			no
2002	15TU108	Cpx12-tr	20at30rep10	x			no	1.93333	1.33333	1.63333	no			no			no
2002	15TU108	Cpx13-tr	20at30rep10	x			no	2.93103	1.37931	2.15517	no			no			no
2002	15TU108	Cpx15-tr	20at30rep10	x			no	2.7451	0.980392	1.86275	no			no			no
2002	15TU108	Cpx16-tr	20at30rep10		x		no	1.76471	0.392157	1.07843	no			no			no
2002	15TU108	Cpx17-tr	20at30rep10		x		no	0.769231	0.641026	0.705128	no			no			no
2002	15TU108	Cpx18-tr	20at30rep10		x		yes	0.574713	0.505747	0.54023	no			no			no
2002	15TU108	Cpx19-tr	20at30rep10			x	yes	0.471264	0.264368	0.367816	no			no			no
2002	15TU108	Cpx20-tr	20at30rep10		x		no	0.701754	0.701754	0.701754	no			no			no
2002	15TU108	Cpx21-tr	20at30rep10			x	no	0.578947	0.350877	0.464912	no			no			no
2002-03	15TU106	Cpx1-tr	20at30rep10	x			no	2	1.33333	1.66667	no			no			yes	0.177778	21.3333	20.5761	0.333333	40	38.5802
2002-03	15TU106	Cpx2-tr	20at30rep10	x			no	6.84211	1.57895	4.21053	no			no			no
2002-03	15TU106	Cpx3-tr	20at30rep10	x			no	2.75862	1.37931	2.06897	no			no			yes	0.0689655	6.66667	7.98212	0.0689655	6.66667	7.98212
2002-03	15TU106	Cpx4-tr	20at30rep10		x		yes	1.79487	0.846154	1.32051	yes	0.0769231	0.25641	no			no
2002-03	15TU106	Cpx5-tr	20at30rep10		x		no	0.777778	0.333333	0.555556	no			no			no
2002-03	15TU106	Cpx6-tr	20at30rep10		x		no	0.763889	0.625	0.694444	no			no			yes	0.0972222	28	11.2526	0.0833333	24	9.64506
2002-03	15TU106	Cpx7-tr	20at30rep10		x		no	1.02941	1.02941	1.02941	yes	0.0294118	0.220588	no			no
2002-03	15TU106	Cpx8-tr	20at30rep10		x		yes	1.2029	0.652174	0.927536	no			no			no
2002-03	15TU106	Cpx9-tr	20at30rep10		x		no	1.01562	0.625	0.820312	yes	0.1875	0.046875	no			no
2002-03	15TU106	Cpx10-tr	20at30rep10		x		no	0.761364	0.568182	0.664773	no			no			yes	0.0568182	17.094	6.57618	0.0568182	17.094	6.57618
2002-03	15TU106	Cpx11-tr	20at30rep10		x		no	1.05714	0.914286	0.985714	no			no			yes	0.0714286	14.4928	8.2672	0.0714286	14.4928	8.2672
2002-03	15TU106	Cpx12-tr	20at30rep10	x			yes	1.85714	1.85714	1.85714	no			no			no
2002-03	15TU106	Cpx13-tr	20at30rep10	x			no	1.68421	1.68421	1.68421	no			no			yes	0.147368	17.5	17.0565	0.0842105	10	9.74659
2002-03	15TU106	Cpx14-tr	20at30rep10		x		no	1.63934	0.983607	1.31148	yes	0.0655738	0.42623	no			no
2002-03	15TU106	Cpx15-tr	20at30rep10		x		no	0.848485	0.630303	0.739394	no			no			yes	0.0606061	16.3934	7.01459	0.0727273	19.6721	8.41751
2002-03	15TU106	Cpx16-tr	20at30rep10		x		no	1.11801	0.84472	0.981366	no			no			yes	0.0621118	12.6582	7.18887	0.0496894	10.1266	5.75109
2002-03	15TU106	Cpx17-tr	20at30rep10		x		no	1.77778	1.17778	1.47778	yes	0.222222	0.288889	no			no
2002-03	15TU106	Cpx18-tr	20at30rep10		x		no	0.931818	0.704545	0.818182	no			no			yes	0.0227273	5.55556	2.63047	0.0454545	11.1111	5.26094
2002-03	15TU106	Cpx19-tr	20at30rep10			x	yes	0.588235	0.294118	0.441176	no			no			no
2002-03	15TU106	Cpx20-tr	20at30rep10			x	yes	0.470588	0.343137	0.406863	no			no			no
2002-03	15TU106	Cpx21-tr	20at30rep10			x	yes	0.54902	0.22549	0.387255	no			no			no
2002-03	15TU106	Cpx22-tr	20at30rep10			x	yes	0.481013	0.227848	0.35443	no			no			no
2002-03	15TU106	Cpx23-tr	20at30rep10		x		yes	1.01266	0.506329	0.759494	no			no			no
2002-03	15TU106	Cpx24-tr	20at30rep10			x	yes	0.481013	0.35443	0.417722	no			no			no
2002-03	15TU106	Cpx25-tr	20at30rep10		x		yes	1.16456	0.632911	0.898734	no			no			no
2002-03	15TU106	Cpx26-tr	20at30rep10		x		no	1.65753	0.794521	1.22603	no			no			yes	0.0821918	13.4078	9.51294	0.0547945	8.93855	6.34196
2002-03	15TU106	Cpx27-tr	20at30rep10		x		no	1.17647	0.705882	0.941176	no			no			yes	0.0705882	15	8.16993	0.0588235	12.5	6.80828
2002-03	15TU106	Cpx28-tr	20at30rep10		x		no	0.746269	0.447761	0.597015	no			no			no
2002-03	15TU106	Cpx29-tr	20at30rep10			x	no	0.432836	0.223881	0.328358	no			no			no
2002-03	15TU106	Cpx30-tr	20at30rep10			x	no	0.343284	0.283582	0.313433	no			no			no
2002-03	15TU106	Cpx31-tr	20at30rep10			x	no	0.555556	0.377778	0.466667	no			no			no
2002-03	15TU106	Cpx33-tr	20at30rep10		x		no	0.755556	0.711111	0.733333	complete			complete			complete
2002-03	15TU023	Cpx1-tr	20at30rep10	x			no	2.88889	2.8	2.84444	no			no			yes	0.0444444	3.125	5.14403	0.133333	9.375	15.4321
2002-03	15TU023	Cpx2-tr	20at30rep10		x		no	0.977778	0.666667	0.822222	no			no			yes	0.133333	32.4324	15.4321	0.0444444	10.8108	5.14403
2002-03	15TU023	Cpx3-tr	20at30rep10	x			no	2.40741	1.11111	1.75926	no			no			yes	0.148148	16.8421	17.1468	0.0740741	8.42105	8.57339
2002-03	15TU023	Cpx4-tr	20at30rep10		x		no	0.666667	0.592593	0.62963	no			no			yes	0.0185185	5.88235	2.14335	0.0555556	17.6471	6.43004
2002-03	15TU023	Cpx5-tr	20at30rep10			x	no	0.407407	0.185185	0.296296	no			no			yes	0.037037	25	4.28669	0	0	0
2002-03	15TU023	Cpx6-tr	20at30rep10	x			no	3.9	3	3.45	no			yes	0.15	0.75	yes	0.2	11.5942	23.1481	0.15	8.69565	17.3611
2002-03	15TU023	Cpx7-tr	20at30rep10		x		no	0.55	0.5	0.525	no			no			yes	0.025	9.52381	2.89352	0.075	28.5714	8.68056
2002-03	15TU023	Cpx8-tr	20at30rep10		x		no	0.9	0.55	0.725	no			no			yes	0.05	13.7931	5.78704	0.05	13.7931	5.78704
2002-03	15TU023	Cpx9-tr	20at30rep10		x		no	0.55	0.45	0.5	no			no			yes	0.05	20	5.78704	0.025	10	2.89352
2002-03	15TU023	Cpx10-tr	20at30rep10	x			no	3.3	3	3.15	no			no			yes	0.15	9.52381	17.3611	0.1	6.34921	11.5741
2002-03	15TU023	Cpx12-tr	20at30rep10	x			no	3.87097	1.93548	2.90323	no			no			yes	0.0806452	5.55556	9.33393	0.0483871	3.33333	5.60036
2002-03	15TU023	Cpx13-tr	20at30rep10		x		no	0.967742	0.516129	0.741935	no			no			yes	0.0322581	8.69565	3.73357	0.129032	34.7826	14.9343
2002-03	15TU023	Cpx14-tr	20at30rep10		x		no	1.70732	1.21951	1.46341	no			no			no
2002-03	15TU023	Cpx15-tr	20at30rep10	x			no	1.97368	1.05263	1.51316	no			no			no
2002-03	15TU023	Cpx16-tr	20at30rep10	x			no	3.5	1.5	2.5	no			no			yes	0.25	20	28.9352	0.025	2	2.89352
2002-03	15TU023	Cpx17-tr	20at30rep10		x		no	1.88889	1	1.44444	no			no			yes	0.0666667	9.23077	7.71605	0.0666667	9.23077	7.71605
2002-03	15TU023	Cpx18-tr	20at30rep10		x		no	0.697674	0.465116	0.581395	no			no			yes	0.0465116	16	5.38329	0.0697674	24	8.07494
2002-03	15TU023	Cpx20-tr	20at30rep10		x		no	0.920635	0.714286	0.81746	no			no			no
2002-03	15TU023	Cpx21-tr	20at30rep10			x	no	0.555556	0.396825	0.47619	no			no			no
2002-03	15TU023	Cpx22-tr	20at30rep10		x		no	1.08696	1.02174	1.05435	no			no			yes	0.152174	28.866	17.6127	0.108696	20.6186	12.5805
2002-03	15TU023	Cpx23-tr	20at30rep10			x	no	0.369565	0.326087	0.347826	no			no			yes	0.0543478	31.25	6.29026	0.0217391	12.5	2.5161
2002-03	15TU023	Cpx24-tr	20at30rep10		x		no	0.596026	0.596026	0.596026	no			no			yes	0.0529801	17.7778	6.13196	0.0860927	28.8889	9.96443
2002-03	15TU023	Cpx25-tr	20at30rep10			x	no	0.331126	0.264901	0.298013	yes	0.0397351	0.0794702	no			no
2002-03	15TU023	Cpx26-tr	20at30rep10		x		no	0.969697	0.606061	0.787879	complete			complete			complete
2002-03	15TU023	Cpx27-tr	20at30rep10			x	no	0.37	0.3	0.335	complete			complete			complete
2002-03	15TU023	Cpx28-tr	20at30rep10		x		no	1.11111	0.555556	0.833333	no			no			yes	0.0833333	20	9.64506	0.0555556	13.3333	6.43004
2002-03	15TU023	Cpx29-tr	20at30rep10		x		no	0.594059	0.435644	0.514851	no			no			no
2002-03	15TU023	Cpx30-tr	20at30rep10			x	no	0.49505	0.336634	0.415842	no			no			yes	0.039604	19.0476	4.58379	0.039604	19.0476	4.58379
2002-03	15TU023	Cpx31-tr	20at30rep10		x		no	0.554455	0.514851	0.534653	yes	0.138614	0.0990099	no			no
2002-03	15TU023	Cpx32-tr	20at30rep10			x	no	0.554455	0.356436	0.455446	no			no			yes	0.019802	8.69565	2.2919	0.0594059	26.087	6.87569
2013	15TU105	Cpx1-tr	14at10rep20		x		yes	1.5	1.08929	1.29464	no			yes	variable	variable	no
2013	15TU105	Cpx2-tr	14at10rep20		x		yes	0.892857	0.125	0.508929	no			no			no
2013	15TU105	Cpx4-tr	14at10rep20		x		yes	0.730435	0.434783	0.582609	no			no			no
2013	15TU105	Cpx5-tr	14at10rep20			x	yes	0.243478	0.226087	0.234783	no			no			no
2013	15TU105	Cpx6-tr	14at10rep20			x	yes	0.486957	0.278261	0.382609	no			no			no
2013	15TU105	Cpx7-tr	14at10rep20			x	yes	0.4	0.226087	0.313043	no			no			no
2013	15TU105	Cpx8-tr	14at10rep20			x	yes	0.434783	0.217391	0.326087	no			no			no
2013	15TU105	Cpx9-tr	14at10rep20		x		yes	0.608696	0.42029	0.514493	no			no			no
2013	15TU105	Cpx10-tr	14at10rep20		x		yes	0.57971	0.434783	0.507246	no			no			no
2013	15TU105	Cpx11-tr	14at10rep20		x		no	0.867925	0.490566	0.679245	no			no			no
2013	15TU105	Cpx12-tr	14at10rep20			x	no	0.254717	0.169811	0.212264	no			no			no
2013	15TU105	Cpx13-tr	14at10rep20		x		yes	0.872727	0.618182	0.745455	no			no			no
2013	15TU105	Cpx14-tr	14at10rep20		x		yes	1.56364	0.690909	1.12727	no			no			no
2013	15TU105	Cpx15-tr	14at10rep20		x		yes	0.8	0.363636	0.581818	no			no			no
2013	15TU105	Cpx16-tr	14at10rep20			x	yes	0.581818	0.327273	0.454545	no			no			no
2013	15TU105	Cpx17-tr	14at10rep20		x		yes	0.690909	0.436364	0.563636	no			no			no
2013	15TU105	Cpx18-tr	14at10rep20		x		yes	0.872727	0.545455	0.709091	no			no			no
2013	15TU105	Cpx19-tr	14at10rep20		x		yes	0.909091	0.581818	0.745455	no			no			no
2013	15TU105	Cpx20-tr	14at10rep20		x		yes	0.945455	0.363636	0.654545	no			no			no
2013	15TU105	Cpx21-tr	14at10rep20		x		yes	1.34545	1.27273	1.30909	no			no			no
2013	15TU105	Cpx22-tr	14at10rep20		x		no	0.647619	0.438095	0.542857	no			yes	0.0666667	0.114286	yes	0.0285714	10.5263	3.30688	0.0190476	7.01754	2.20459
2013	15TU105	Cpx23-tr	14at10rep20			x	yes	0.307692	0.215385	0.261538	no			no			no
2013	15TU105	Cpx24-tr	14at10rep20			x	yes	0.461538	0.153846	0.307692	no			no			no
2013	15TU105	Cpx25-tr	14at10rep20			x	yes	0.523077	0.276923	0.4	no			no			no
2013	15TU105	Cpx26-tr	14at10rep20		x		yes	0.861538	0.676923	0.769231	no			no			no
2013	15TU105	Cpx27-tr	14at10rep20		x		yes	0.984615	0.892308	0.938462	no			no			no
2013	15TU105	Cpx28-tr	14at10rep20	x			yes	2.21538	1.47692	1.84615	no			no			no
2013	15TU105	Cpx29-tr	14at10rep20			x	yes	0.307692	0.184615	0.246154	no			no			no
2013	15TU105	Cpx30-tr	14at10rep20		x		yes	0.892308	0.307692	0.6	no			no			yes	0.0153846	5.12821	1.78063	0.0615385	20.5128	7.12251
2013	15TU105	Cpx31-tr	14at10rep20			x	yes	0.584615	0.307692	0.446154	no			no			no
2013	15TU105	Cpx32-tr	14at10rep20			x	no	0.461538	0.261538	0.361538	no			no			no
2013	15TU105	Cpx33-tr	14at10rep20			x	no	0.276923	0.153846	0.215385	no			no			no
2013	15TU105	Cpx34-tr	14at10rep20		x		no	1.53846	0.892308	1.21538	complete			complete			complete
2013	15TU105	Cpx35-tr	14at10rep20	x			yes	2.09302	1.04651	1.56977	no			yes	0.0465116	0.302326	no
2013	15TU105	Cpx36-tr	14at10rep20			x	yes	0.325581	0.209302	0.267442	no			no			no
2013	15TU105	Cpx39-tr	14at10rep20		x		yes	1.50685	0.547945	1.0274	no			no			no
2013	15TU105	Cpx40-tr	14at10rep20		x		yes	1.0137	0.273973	0.643836	yes	0.0136986	0.0958904	no			no
2013	15TU105	Cpx41-tr	14at10rep20			x	yes	0.356164	0.219178	0.287671	no			no			no
2013	15TU105	Cpx42-tr	14at10rep20		x		yes	1.19048	0.833333	1.0119	no			yes	variable	variable	yes	0.0714286	14.1176	8.2672	0.047619	9.41176	5.51146
2013	15TU105	Cpx43-tr	14at10rep20		x		yes	1.04762	1	1.02381	no			yes	variable	variable	yes	0.0714286	13.9535	8.2672	0.047619	9.30233	5.51146
2013	15TU105	Cpx44-tr	14at10rep20			x	no	0.309524	0.119048	0.214286	no			no			no
2013	15TU105	Cpx45-tr	14at10rep20		x		no	1.47541	0.57377	1.02459	no			yes	variable	variable	no
2014	15TU104	Cpx1-tr	20at30rep10	x			yes	1.97849	1.26882	1.62366	no			no			no
2014	15TU104	Cpx2-tr	20at30rep10	x			yes	1.81818	1.36364	1.59091	no			no			yes	0.181818	22.8571	21.0438	0.113636	14.2857	13.1524
2014	15TU104	Cpx3-tr	20at30rep10			x	no	0.340909	0.340909	0.340909	no			no			no
2014	15TU104	Cpx4-tr	20at30rep10		x		yes	1	1	1	no			no			yes	0.15	30	17.3611	0.075	15	8.68056
2014	15TU104	Cpx5-tr	20at30rep10		x		yes	0.75	0.65	0.7	no			no			yes	0.1	28.5714	11.5741	0.1	28.5714	11.5741
2014	15TU104	Cpx6-tr	20at30rep10		x		yes	1.45	1.2	1.325	no			no			yes	0.15	22.6415	17.3611	0.15	22.6415	17.3611
2014	15TU104	Cpx7-tr	20at30rep10		x		yes	1.75	0.65	1.2	no			no			yes	0.175	29.1667	20.2546	0	0	0
2014	15TU104	Cpx8-tr	20at30rep10		x		yes	1.25	0.85	1.05	no			no			yes	0.3	57.1429	34.7222	0	0	0
2014	15TU104	Cpx9-tr	20at30rep10		x		yes	0.9	0.65	0.775	no			no			yes	0.1	25.8065	11.5741	0	0	0
2014	15TU104	Cpx10-tr	20at30rep10		x		yes	0.55	0.45	0.5	no			no			yes	0.15	60	17.3611	0.05	20	5.78704
2014	15TU104	Cpx11-tr	20at30rep10	x			yes	2.25	0.95	1.6	no			no			yes	0.15	18.75	17.3611	0	0	0
2014	15TU104	Cpx12-tr	20at30rep10			x	yes	0.6	0.35	0.475	no			no			yes	0.1	42.1053	11.5741	0	0	0
2014	15TU104	Cpx13-tr	20at30rep10		x		yes	0.7	0.45	0.575	no			no			yes	0.075	26.087	8.68056	0.025	8.69565	2.89352
2014	15TU104	Cpx14-tr	20at30rep10		x		yes	0.65	0.6	0.625	no			no			yes	0.175	56	20.2546	0	0	0
2014	15TU104	Cpx15-tr	20at30rep10		x		yes	1.3	0.55	0.925	no			no			yes	0.2	43.2432	23.1481	0.05	10.8108	5.78704
2014	15TU104	Cpx16-tr	20at30rep10		x		yes	0.8	0.6	0.7	no			no			yes	0.175	50	20.2546	0	0	0
2014	15TU104	Cpx17-tr	20at30rep10		x		yes	1.07353	0.632353	0.852941	no			no			no
2014	15TU104	Cpx18-tr	20at30rep10		x		no	0.843373	0.457831	0.650602	no			no			no
2014	15TU104	Cpx19-tr	20at30rep10			x	no	0.481928	0.253012	0.36747	no			no			no
2014	15TU104	Cpx20-tr	20at30rep10		x		yes	0.616438	0.410959	0.513699	complete			complete			complete
2014	15TU104	Cpx21-tr	20at30rep10		x		yes	0.753425	0.369863	0.561644	complete			complete			complete
2014	15TU104	Cpx22-tr	20at30rep10		x		yes	0.9	0.4	0.65	no			no			no
2014	15TU104	Cpx23-tr	20at30rep10			x	yes	0.34	0.2	0.27	no			no			no
2014	15TU104	Cpx24-tr	20at30rep10			x	yes	0.5	0.14	0.32	no			no			no
2014	15TU104	Cpx25-tr	20at30rep10			x	yes	0.14	0.1	0.12	no			no			no
2014	15TU104	Cpx26-tr	20at30rep10			x	yes	0.54	0.32	0.43	no			no			no
2014	15TU104	Cpx27-tr	20at30rep10			x	yes	0.22	0.12	0.17	no			no			no
2014	15TU104	Cpx28-tr	20at30rep10			x	yes	0.22	0.14	0.18	no			no			no
2014	15TU104	Cpx29-tr	20at30rep10			x	yes	0.22	0.16	0.19	no			no			no
2014	15TU104	Cpx30-tr	20at30rep10		x		yes	1.10145	0.855072	0.978261	no			no			no
2014	15TU104	Cpx31-tr	20at30rep10		x		yes	0.96	0.6	0.78	no			no			no
2014	15TU104	Cpx32-tr	20at30rep10		x		yes	1.2	0.66	0.93	no			no			yes	0.02	4.30108	2.31481	0.06	12.9032	6.94444
2014	15TU104	Cpx33-tr	20at30rep10		x		yes	0.8	0.44	0.62	no			no			no
2014	15TU104	Cpx34-tr	20at30rep10		x		yes	0.9	0.5	0.7	no			no			no
2014	15TU104	Cpx35-tr	20at30rep10		x		yes	0.9	0.38	0.64	no			no			no
2014	15TU104	Cpx36-tr	20at30rep10	x			no	3.52941	1.96078	2.7451	no			no			no
2014	15TU104	Cpx37-tr	20at30rep10			x	no	0.391111	0.177778	0.284444	no			no			no
2014	15TU104	Cpx38-tr	20at30rep10		x		no	2	0.634146	1.31707	no			no			no
2014	15TU104	Cpx39-tr	20at30rep10		x		no	1.2623	0.983607	1.12295	no			no			no
2014	15TU104	Cpx40-tr	20at30rep10		x		no	1.75926	0.759259	1.25926	no			no			yes	0.0185185	2.94118	2.14335	0.0185185	2.94118	2.14335
2014	15TU104	Cpx41-tr	20at30rep10			x	no	0.555556	0.407407	0.481481	no			no			no
2014	15TU104	Cpx42-tr	20at30rep10		x		yes	1.26316	1.01053	1.13684	no			no			yes	0.147368	25.9259	17.0565	0.147368	25.9259	17.0565
2014	15TU104	Cpx43-tr	20at30rep10		x		yes	0.947368	0.736842	0.842105	no			no			yes	0.147368	35	17.0565	0.315789	75	36.5497
2014	15TU104	Cpx44-tr	20at30rep10		x		no	1.38983	1.01695	1.20339	no			no			yes	0.0338983	5.6338	3.92341	0.0254237	4.22535	2.94256
*Cr-poor outermost rims crystallised upon magma ascent, implying potentially quicker growth rates, therefore their timescales of crystallisation are maxima
