# Supplementary material for: Volcanic crystals as time capsules of eruption history
Source: Nat Commun. 2018 Jan 23;9:326. doi: 10.1038/s41467-017-02274-w (PMC5780494; doi:10.1038/s41467-017-02274-w)
Supplement: Supplementary file 5 — Supplementary Data 2 [file 41467_2017_2274_MOESM5_ESM.xlsx]

## Sheet: SuppData2_FE-SEM-EDS
Supplementary Data 2. Database of in-situ FE-SEM-EDS spot analyses on clinopyroxene (Mt. Etna, 1974-2014).
Eruption	Sample	Crystal	Spectrum	Type	SiO2	TiO2	Al2O3	FeOt	MnO	MgO	CaO	Na2O	K2O	Cr2O3	NiO	Total	Mg#	Struct formul (6O)	Si	Al IV	Fe3+	sum T	Al VI	Fe3+	Cr	Ti	Mg	Fe2+	Ni	Mn	sum M1	Mg	Fe2+	Ni	Mn	Ca	Na	K	sum M2	Total	Quad Components	En	Fs	Wo	Thermobarometry	T(C) P-ind (Putirka et al., 1996)	P(MPa) melt-ind 2wt.%H2O (Eq. 32b; Putirka, 2008)
1974	15RC004	Cpx-glom	1	core	48.4	1.31	6.4	8.72	0.25	12.65	21.01	0.61	0.03	0.02		99.4	59.1951		1.80875	0.191248	0	2	0.0906186	0.0720213	0.000590893	0.0368211	0.704773	0.0951754	0	0	1	0	0.105297	0	0.00791248	0.841166	0.0441949	0.00143009	1	4		38.5893	15.3534	46.0573		1207.98	903.772
1974	15RC004	Cpx-glom	3	core	47.49	1.22	6.61	7.3	0.2	13.56	21.92	0.45	0.04		0.04	98.83	65.0048		1.77324	0.226756	0	2	0.064113	0.128599	0	0.0342624	0.754833	0.0181929	0	0	1	0	0.0811366	0.00120142	0.00632463	0.876857	0.0325752	0.00190518	1	4		40.4532	12.5541	46.9927		1188.84	573.464
1974	15RC004	Cpx-glom	11	core	51.09	1.03	3.76	8.4	0.17	14.35	21.18	0.63		0.02	0.1	100.73	63.0769		1.87718	0.12282	0	2	0.0399927	0.0701943	0.000580958	0.0284642	0.786044	0.0747239	0	0	1	0	0.113162	0.00295554	0.00529002	0.833716	0.0448765	0	1	4		41.7414	13.9858	44.2729		1204.86	816.701
1974	15RC004	Cpx-glom	12	core	50.33	1.06	5.34	8.31	0.25	13.74	21.67	0.63		0.02	0.05	101.4	62.3129		1.83757	0.162432	0	2	0.0673351	0.0808962	0.000577286	0.0291081	0.747873	0.0742098	0	0	1	0	0.098596	0.00146843	0.00773028	0.847612	0.0445929	0	1	4		40.275	14.0788	45.6462		1205.97	888.884
1974	15RC004	Cpx-glom	13	core	48.98	1.42	5.94	7.89	0.11	13.55	21.89	0.54	0.02			100.34	63.1996		1.80632	0.193676	0	2	0.0644864	0.0899641	0	0.0393874	0.744974	0.0611884	0	0	1	0	0.092158	0	0.00343564	0.864857	0.0386081	0.00094084	1	4		40.1262	13.2904	46.5834		1197.79	721.138
1974	15RC004	MCpx	1	core	48.73	1.09	7.14	7.35	0.14	14	21.59	0.43	0.01	0.02		100.5	65.5738		1.78674	0.21326	0	2	0.0952673	0.0883275	0.000579749	0.0300596	0.765276	0.0204902	0	0	1	0	0.116533	0	0.00434742	0.848085	0.0305662	0.000467707	1	4		41.522	12.4629	46.0151		1188.27	690.25
1974	15RC004	MCpx	3	core	49.37	0.97	5.06	8.24	0.19	14	21.07	0.49	0.02	0.06	0.04	99.51	62.9496		1.83509	0.164911	0	2	0.0567422	0.0884283	0.00176315	0.027118	0.775795	0.0501536	0	0	1	0	0.117529	0.00119597	0.00598117	0.839036	0.0353101	0.000948272	1	4		41.3333	13.9639	44.7027		1193.54	702.263
1974	15RC004	MCpx	4	core	51.41	1.06	5.29	8.22	0.16	14.41	21.38	0.55	0.03		0.02	102.53	63.6765		1.8533	0.1467	0	2	0.078042	0.0509949	0	0.0287406	0.774439	0.0677839	0	0	1	0	0.129006	0.000579957	0.00488491	0.82571	0.0384387	0.00137952	1	4		41.7979	13.6371	44.5651		1199.25	812.677
1974	15RC004	MCpx	6	core	50.4	1.11	5	8.23	0.24	13.63	21.35	0.49	0.01			100.46	62.3513		1.86033	0.13967	0	2	0.0778302	0.035743	0	0.0308159	0.750033	0.105578	0	0	1	0	0.112696	0	0.00750256	0.844266	0.0350642	0.000470835	1	4		40.4152	14.0919	45.4929		1192.54	777.611
1974	15RC004	MCpx	7	core	49.84	1.08	5.26	7.42	0.21	14.21	21.73	0.51	0.01	0.05	0.03	100.35	65.6958		1.83297	0.167028	0	2	0.0609507	0.0817071	0.00145376	0.029874	0.779106	0.046908	0	0	1	0	0.0995708	0.000887496	0.00654088	0.856169	0.0363627	0.000469123	1	4		41.6634	12.5522	45.7844		1194.09	707.814
1974	15RC004	MCpx	8	core	48.64	1.16	6.74	7.17	0.14	13.68	21.81	0.45	0.02		0.07	99.88	65.6115		1.79676	0.203242	0	2	0.0901757	0.0817775	0	0.0322289	0.753368	0.0424501	0	0	1	0	0.0972461	0.00207999	0.00437989	0.863125	0.0322268	0.0009424	1	4		40.8918	12.259	46.8492		1189.38	692.974
1974	15RC004	MCpx	11	core	50.15	0.94	3.78	7.51	0.18	14.69	21.82	0.46	0.02		0.07	99.62	66.1712		1.85751	0.142491	0	2	0.0225081	0.101586	0	0.0261866	0.81116	0.0385591	0	0	1	0	0.0924538	0.00208557	0.00564639	0.865838	0.0330313	0.000944929	1	4		42.3529	12.4394	45.2077		1185.87	516.025
1974	15RC004	MCpx	12	core	48.27	1.5	6.21	8.48	0.11	13.12	21.69	0.55	0.03	0.03	0.05	100.04	60.7407		1.79	0.209999	0	2	0.0613931	0.105013	0.000879513	0.0418369	0.725328	0.0655493	0	0	1	0	0.0923913	0.00149147	0.00345468	0.861703	0.0395409	0.00141908	1	4		39.1342	14.3737	46.4921		1199.87	718.173
1974	15RC004	MCpx	13	core	48.54	1.47	5.49	8.76	0.18	12.98	21.33	0.57	0.02	0.02		99.36	59.7056		1.81557	0.184431	0	2	0.0575687	0.0858494	0.000591409	0.0413544	0.72379	0.0908462	0	0	1	0	0.0972873	0	0.00570196	0.854724	0.0413329	0.000954228	1	4		38.9512	15.0514	45.9974		1201.71	766.486
1974	15RC004	MCpx	14	core	49.46	1.29	4.63	8.17	0.23	13.29	21.35	0.55				98.97	61.9292		1.85477	0.145226	0	2	0.0593944	0.0530478	0	0.0363847	0.742997	0.108176	0	0	1	0	0.094967	0	0.00730472	0.857742	0.039986	0	1	4		39.8553	14.1343	46.0104		1198.27	783.254
1974	15RC004	MCpx	15	core	49.04	1.23	4.93	7.33	0.16	13.72	21.51	0.53			0.02	98.47	65.1781		1.84046	0.159536	0	2	0.0585134	0.0701452	0	0.0347195	0.767637	0.0689847	0	0	1	0	0.0909015	0.000603774	0.00508552	0.864847	0.0385621	0	1	4		41.1028	12.5893	46.3079		1196.25	736.708
1974	15RC004	MCpx	16	core	47.87	1.35	5.8	7.53	0.16	13.31	21.55	0.53	0.03	0.05	0.01	98.19	63.8676		1.80308	0.196918	0	2	0.0605418	0.0985408	0.0014889	0.0382453	0.747403	0.0537801	0	0	1	0	0.0848461	0.000302984	0.005104	0.869603	0.0387022	0.00144139	1	4		40.1986	13.0304	46.771		1197.6	688.529
1974	15RC004	MCpx	17	core	48.53	1.1	5.19	7.27	0.12	13.63	21.6	0.58				98.02	65.2153		1.82719	0.172807	0	2	0.0574807	0.0953627	0	0.03115	0.765059	0.0509478	0	0	1	0	0.0825737	0	0.00382643	0.871264	0.0423361	0	1	4		40.9334	12.4509	46.6157		1201.35	785.573
1974	15RC004	MCpx	20	core	48.67	1.01	5.03	7.15	0.11	13.86	21.28	0.4		0.02	0.05	97.58	65.9686		1.84144	0.158559	0	2	0.0657234	0.0640943	0.000598234	0.0287415	0.78178	0.0590624	0	0	1	0	0.103052	0.00152172	0.00352475	0.862562	0.0293403	0	1	4		41.7155	12.2585	46.026		1181.8	624.906
1974	15RC004	MCpx	22	core	49.63	1.21	5.18	8.23	0.19	14.14	21.86	0.5		0.05	0.03	101.02	63.2097		1.81762	0.182382	0	2	0.0411899	0.108586	0.00144768	0.03333	0.772027	0.0434198	0	0	1	0	0.100032	0.000883786	0.00589319	0.85769	0.0355007	0	1	4		40.8989	13.6641	45.437		1192.51	648.459
1974	15RC004	MCpx	23	core	48.92	1.54	5.62	8.6	0.25	13.33	21.66	0.59		0.02	0.02	100.55	60.7843		1.80587	0.19413	0	2	0.0503633	0.0998918	0.00058368	0.0427575	0.733593	0.0728108	0	0	1	0	0.0927614	0.000593878	0.0078159	0.856605	0.0422241	0	1	4		39.3669	14.665	45.9681		1202.84	766.689
1974	15RC004	MCpx	24	core	48.79	1.45	5.14	8.18	0.21	13.5	21.68	0.61	0.02	0.06	0.02	99.66	62.2694		1.81409	0.185909	0	2	0.0393183	0.108647	0.0017637	0.0405497	0.748319	0.0614018	0	0	1	0	0.0842759	0.000598171	0.00661281	0.863594	0.043971	0.000948565	1	4		39.9562	13.9327	46.1112		1203.88	722.088
1974	15RC004_Cpx1		1a	core	49.23	1.35	4.43	8.79	0.22	13.49	21.54	0.64	0.01	0.02		99.72	60.5476		1.83251	0.167495	0	2	0.0268392	0.111136	0.000588559	0.0377956	0.748604	0.0750365	0	0	1	0	0.0874246	0	0.00693548	0.85898	0.0461853	0.000474815	1	4		39.6482	14.8578	45.494		1204.72	735.791
1974	15RC004_Cpx1		1b	core	49	1.09	5.36	7.35	0.1	14.31	22.19	0.4	0.02	0	0	99.82	66.0665		1.81021	0.189789	0	2	0.0435719	0.115235	0	0.0302867	0.78813	0.0227772	0	0	1	0	0.089042	0	0.00312876	0.878238	0.0286485	0.00094248	1	4		41.556	12.1369	46.3071		1179.7	490.461
1974	15RC004_Cpx1		1c	core	47.67	1.38	6.78	7.89	0.09	13.56	22.2	0.44	0.02	0.05		100.08	63.2168		1.76084	0.239157	0	2	0.0559883	0.137481	0.00146013	0.0383395	0.746724	0.0200073	0	0	1	0	0.0862154	0	0.00281551	0.878518	0.0315091	0.000942355	1	4		39.8942	13.1704	46.9354		1187.12	550.634
1974	15RC004_Cpx2		2a	core	49.94	1.16	4.26	8.12	0.18	14.32	21.67	0.43	0.02			100.1	63.8146		1.84624	0.153764	0	2	0.0318357	0.089182	0	0.0322544	0.789235	0.0574928	0	0	1	0	0.104341	0	0.00563573	0.858261	0.0308188	0.000943143	1	4		41.4482	13.4786	45.0732		1183.37	519.462
1974	15RC004_Cpx2		2c	core	50.23	1.09	3.96	8.39	0.15	14.2	21.52	0.58	0.01	0.03		100.16	62.8597		1.85616	0.143838	0	2	0.0286175	0.0957774	0.000876433	0.030295	0.782287	0.0621471	0	0	1	0	0.101327	0	0.00469443	0.851955	0.0415517	0.00047137	1	4		41.2123	13.9052	44.8826		1199.66	698.191
1974	15RC004_Cpx2		2d	core	49.82	1.24	4.33	8.36	0.18	13.99	21.6	0.58		0.06	0.01	100.17	62.5951		1.84219	0.157812	0	2	0.0308778	0.0977862	0.00175399	0.0344861	0.77121	0.0638856	0	0	1	0	0.0968181	0.000297439	0.00563692	0.855669	0.0415783	0	1	4		40.7831	13.9675	45.2494		1200.05	708.362
1974	15RC004_Cpx2		2e	core	48.9	1.12	5.61	7.41	0.13	14.19	22.23	0.4		0.02		100.01	65.6944		1.80407	0.195933	0	2	0.0479811	0.113822	0.000583336	0.031078	0.780461	0.0260747	0	0	1	0	0.0887002	0	0.00406187	0.878628	0.0286096	0	1	4		41.2561	12.2986	46.4453		1180	526.466
1974	15RC004_Cpx2		2f	core	49.6	1.09	4.92	7.52	0.14	14.27	21.89	0.46	0		0.03	99.92	65.4888		1.83252	0.167477	0	2	0.0467441	0.0931034	0	0.0302891	0.785989	0.0438743	0	0	1	0	0.0953457	0.000891572	0.00438061	0.866434	0.0329484	0	1	4		41.6059	12.5298	45.8642		1187.42	617.785
1974	15RC004_Cpx2		2g	core	49.33	1.13	5.12	7.56	0.09	14.25	22.04	0.49			0.02	100.03	65.337		1.81973	0.180275	0	2	0.0423097	0.110304	0	0.031352	0.783672	0.0323622	0	0	1	0	0.0905318	0.000593461	0.00281175	0.87102	0.0350428	0	1	4		41.4487	12.4826	46.0686		1190.74	629.349
1974	15RC004_Cpx2		2h	core	49.64	1.11	4.79	7.56	0.15	14.37	21.89	0.47	0.02		0.03	100.03	65.5267		1.83167	0.16833	0	2	0.0399663	0.101315	0	0.0308056	0.790491	0.0374213	0	0	1	0	0.0945259	0.000890439	0.00468755	0.865333	0.0336219	0.000941357	1	4		41.7416	12.5649	45.6936		1188.39	579.586
1974	ETNA-B-1_CPX-glom		3b	core	50.54	1.15	4.22	8.4	0.17	14.44	22	0.55	0.02	0.03	0.08	101.6	63.2224		1.84079	0.159215	0	2	0.0219234	0.113187	0.000863841	0.0315034	0.784079	0.0484437	0	0	1	0	0.0942018	0.00234383	0.00524391	0.858445	0.0388364	0.000929195	1	4		41.1893	13.7149	45.0959		1195.8	617.948
1974	ETNA-B-1_CPX-glom		3c	core	50.37	1.29	4.2	8.41	0.14	14.27	22.08	0.54	0.03		0.03	101.36	62.9189		1.84035	0.159649	0	2	0.0211972	0.1072	0	0.0354495	0.77728	0.0588726	0	0	1	0	0.0908674	0.000881693	0.00433207	0.864271	0.03825	0.00139817	1	4		40.8488	13.7308	45.4204		1194.52	582.341
1974	ETNA-B-1_CPX-glom		3d	core	50.35	1.15	4.38	8.41	0.16	14.16	22	0.55	0.01			101.17	62.7381		1.84259	0.157414	0	2	0.0314863	0.102109	0	0.0316532	0.772532	0.0622195	0	0	1	0	0.0930258	0	0.00495892	0.862527	0.0390211	0.000466807	1	4		40.7159	13.8251	45.459		1196.02	663.454
1974	ETNA-B-1_CPX-glom		3e	core	48.67	1.53	5.67	8.91	0.13	13.49	21.91	0.58	0.03	0.04		100.96	60.2232		1.78865	0.211347	0	2	0.0342239	0.13411	0.00116217	0.042291	0.739097	0.0491163	0	0	1	0	0.0905849	0	0.00404619	0.862639	0.0413239	0.00140635	1	4		39.3222	14.7828	45.895		1201.26	661.058
1974	ETNA-B-1_CPX-glom		3f	core	48.68	1.54	5.6	8.77	0.12	13.65	22.09	0.58	0.03	0.05	0.05	101.16	60.8831		1.78428	0.215718	0	2	0.0261798	0.145797	0.00144887	0.0424547	0.745883	0.0382373	0	0	1	0	0.0847612	0.00147418	0.00372506	0.867422	0.0412144	0.00140263	1	4		39.5521	14.451	45.997		1200.64	627.329
1974	ETNA-B-1_CPX-glom		3g	core	48.46	1.58	6.26	9.05	0.16	13.18	21.6	0.72	0.04	0.03		101.08	59.2892		1.77853	0.221474	0	2	0.0492843	0.137193	0.000870448	0.043614	0.721136	0.0479025	0	0	1	0	0.0926417	0	0.0049732	0.849283	0.0512292	0.0018726	1	4		38.9145	15.2558	45.8297		1215.11	827.507
1974	ETNA-B-1_CPX1		1a	core	49.88	1.18	4.69	8.5	0.15	14.24	21.59	0.6	0.05	0.05	0	100.93	62.6209		1.82786	0.172142	0	2	0.0304014	0.12021	0.00144854	0.0325229	0.777948	0.0374689	0	0	1	0	0.102782	0	0.00465528	0.847599	0.0426261	0.00233719	1	4		41.1468	14.0224	44.8308		1202.5	666.402
1974	ETNA-B-1_CPX1		1b	core	49.96	1.17	4.47	8.38	0.14	14.3	21.61	0.62	0.01	0.08	0.05	100.79	63.0511		1.83302	0.166977	0	2	0.0263017	0.11835	0.00232049	0.0322867	0.78218	0.0385617	0	0	1	0	0.100186	0.00147565	0.00435023	0.84942	0.0441007	0.000468009	1	4		41.3186	13.8109	44.8705		1203.93	721.673
1974	ETNA-B-1_CPX1		1c	core	49.51	1.15	4.59	8.39	0.16	13.94	21.53	0.59	0.02	0.02		99.9	62.4272		1.83424	0.165758	0	2	0.0346465	0.109758	0.000585786	0.0320445	0.76993	0.053035	0	0	1	0	0.0971234	0	0.00502022	0.854535	0.0423764	0.000945155	1	4		40.75	14.0222	45.2278		1201.56	714.003
1974	ETNA-B-1_CPX1		1d	core	49.11	1.32	5.52	8.66	0.21	13.71	21.57	0.63	0	0.08		100.81	61.2874		1.80452	0.195476	0	2	0.0435597	0.12151	0.00232396	0.0364803	0.751026	0.0450996	0	0	1	0	0.0994742	0	0.00653508	0.849112	0.0448789	0	1	4		40.1027	14.5571	45.3402		1206.62	793.319
1974	ETNA-B-1_CPX1		1e	core	48.97	1.28	5.63	8.85	0.14	13.61	21.71	0.63		0.02	0	100.84	60.5966		1.79917	0.200828	0	2	0.0429421	0.131437	0.000580921	0.0353708	0.745462	0.0442068	0	0	1	0	0.0962462	0	0.00435621	0.854524	0.0448737	0	1	4		39.7319	14.7235	45.5447		1206.32	796.306
1974	ETNA-B-1_CPX1		1f	core	49.04	1.26	5.43	8.6	0.14	13.74	21.71	0.63	0.01	0.02	0.02	100.6	61.504		1.80451	0.195486	0	2	0.039986	0.130587	0.000581815	0.0348716	0.75374	0.0402337	0	0	1	0	0.0937953	0.00059198	0.00436291	0.855838	0.0449426	0.000469374	1	4		40.1233	14.3184	45.5583		1206	772.252
1974	ETNA-B-1_CPX1		1g	core	49.4	1.34	5.39	8.79	0.17	13.77	21.83	0.56	0	0.02	0.06	101.33	61.0372		1.80755	0.192454	0	2	0.0399702	0.117875	0.000578545	0.0368773	0.751141	0.0535582	0	0	1	0	0.0975089	0.00176596	0.00526805	0.855733	0.0397245	0	1	4		39.9313	14.5773	45.4915		1199.1	715.409
1974	ETNA-B-1_CPX1		1h	core	49.31	1.33	5.27	8.61	0.14	13.78	21.63	0.6	0	0.06	0.05	100.78	61.5453		1.81276	0.187239	0	2	0.0410824	0.113626	0.00174382	0.0367747	0.755231	0.0515424	0	0	1	0	0.0995089	0.00147857	0.00435885	0.851891	0.0427627	0	1	4		40.2541	14.3397	45.4062		1203.32	760.797
1974	ETNA-B-1_CPX2		2a	core	47.57	1.54	5.98	8.45	0.13	13.34	21.8	0.54	0.02	0.05	0.04	99.46	61.2207		1.77271	0.227286	0	2	0.0353395	0.14411	0.00147306	0.0431636	0.741116	0.0347981	0	0	1	0	0.0844046	0.00119904	0.00410287	0.87033	0.0390128	0.000950702	1	4		39.445	14.2328	46.3222		1198.17	624.678
1974	ETNA-B-1_CPX2		2b	core	48.02	1.59	5.77	8.37	0.1	13.37	21.8	0.53	0.03	0.06	0.08	99.72	61.4995		1.78572	0.214276	0	2	0.0385944	0.124608	0.00176396	0.0444714	0.741222	0.0493401	0	0	1	0	0.086323	0.00239304	0.00314942	0.868502	0.0382099	0.00142306	1	4		39.571	14.063	46.366		1196.82	615.08
1974	ETNA-B-1_CPX2		2c	core	48.76	1.44	5.38	8.49	0.16	13.68	21.89	0.63	0.02	0.05	0.03	100.53	61.705		1.79637	0.20363	0	2	0.0299548	0.138353	0.00145629	0.0399012	0.751351	0.0389833	0	0	1	0	0.0842099	0.000889039	0.00499219	0.863972	0.0449967	0.000939877	1	4		39.926	14.1635	45.9105		1205.42	707.422
1974	ETNA-B-1_CPX2		2d	core	48.05	1.66	5.93	8.69	0.13	13.42	21.78	0.6	0	0.02	0.01	100.29	60.6965		1.77649	0.223513	0	2	0.0348638	0.13875	0.000584579	0.0461603	0.739684	0.0399577	0	0	1	0	0.0899487	0.000297397	0.00407053	0.862677	0.0430059	0	1	4		39.4479	14.5447	46.0073		1203.91	708.39
1974	ETNA-B-1_CPX2		2e	core	49.14	1.39	5.13	8.34	0.09	13.8	21.86	0.61	0.04	0.06		100.46	62.3306		1.8107	0.189302	0	2	0.0334687	0.122496	0.00174786	0.0385228	0.75808	0.0456848	0	0	1	0	0.0887905	0	0.00280861	0.862945	0.0435762	0.0018801	1	4		40.3061	13.8122	45.8817		1203.34	677.236
1974	ETNA-B-1_CPX2		2f	core	48.45	1.4	5.62	8.26	0.12	13.82	22.01	0.51	0.03	0.03	0.02	100.27	62.5906		1.78808	0.211923	0	2	0.0325094	0.138719	0.000875303	0.0388609	0.760371	0.0286651	0	0	1	0	0.0875229	0.000593731	0.0037507	0.870231	0.0364898	0.00141229	1	4		40.247	13.6909	46.062		1193.83	573.059
1974	ETNA-B-1_CPX2		2g	core	47.72	1.51	6.2	8.51	0.16	13.3	21.6	0.59	0.03		0.1	99.72	60.9812		1.77324	0.226765	0	2	0.0447465	0.141539	0	0.0422022	0.736788	0.034724	0	0	1	0	0.0881626	0.00298905	0.00503529	0.859887	0.0425037	0.00142199	1	4		39.482	14.4395	46.0785		1203.95	702.862
1974	ETNA-B-1_CPX2		2h	core	49.03	1.35	5.57	8.36	0.17	13.65	21.79	0.64		0.03		100.59	62.0173		1.80419	0.195811	0	2	0.0457384	0.12013	0.000872743	0.0373634	0.748821	0.047075	0	0	1	0	0.0900327	0	0.00529795	0.859012	0.0456571	0	1	4		40.036	14.0366	45.9274		1206.87	799.301
1974	ETNA-B-1_CPX2		2i	core	47.3	1.42	7.46	7.75	0.06	13.34	22.35	0.43	0	0.02	0.04	100.17	63.2527		1.74532	0.254682	0	2	0.0697196	0.136321	0.00058343	0.0394088	0.733828	0.020139	0	0	1	0	0.0826644	0.00118725	0.00187501	0.883513	0.0307603	0	1	4		39.4883	12.9685	47.5431		1186.5	585.805
1974	15RC004	Cpx-glom	4	rech	46.56	1.22	9.61	7.34	0.13	13.15	22.02	0.37	0.01	0.18	0.02	100.61	64.1776		1.70652	0.293476	0	2	0.121624	0.126131	0.00521575	0.0336319	0.713397	0	0	0	1	0.00514138	0.0988283	0.000589653	0.00403535	0.864647	0.0262911	0.000467529	1	4		39.6505	12.6364	47.7131		1183.24	559.98
1974	15RC004	Cpx-glom	6	rech	46.66	1.39	9.2	7.87	0.1	12.82	22.47	0.3	0.02	0.05	0.04	100.92	61.9623		1.71108	0.288916	0	2	0.108682	0.124372	0.00144958	0.0383383	0.700873	0.0262851	0	0	1	0	0.0906724	0.00117992	0.00310574	0.882778	0.0213283	0.000935547	1	4		38.3392	13.3711	48.2897		1169.7	432.83
1974	15RC004	Cpx-glom	7	rech	46.38	1.44	9.22	7.94	0.08	12.85	22.69	0.36	0.05	0.03		101.04	61.8086		1.69755	0.302449	0	2	0.0952483	0.15493	0.000868077	0.0396412	0.701165	0.00814798	0	0	1	0	0.0799311	0	0.00247982	0.88971	0.0255448	0.00233438	1	4		38.1822	13.3682	48.4496		1178.81	431.844
1974	15RC004	Cpx-glom	8	rech	46.44	1.31	8.22	7.67	0.1	13.01	22.28	0.34		0.2		99.57	62.911		1.72491	0.275095	0	2	0.0847165	0.135796	0.00587284	0.0365962	0.720402	0.0166161	0	0	1	0	0.0858076	0	0.00314566	0.886564	0.0244828	0	1	4		38.9758	13.0585	47.9656		1175.5	481.176
1974	15RC004	Cpx-glom	14	rech	45.81	1.96	9.07	8.3	0.11	12.28	22.32	0.38			0.04	100.27	59.6696		1.69675	0.303253	0	2	0.0926544	0.128683	0	0.0546015	0.678078	0.0459831	0	0	1	0	0.0823994	0.00119175	0.00345055	0.885672	0.0272866	0	1	4		37.1699	14.2806	48.5495		1182.58	508.243
1974	15RC004	Cpx-glom	15	rech	45.32	2.04	8.91	8.3	0.13	12.34	22.27	0.32	0.02	0.14		99.79	59.7868		1.68763	0.312372	0	2	0.0786439	0.139387	0.00412154	0.0571359	0.685057	0.0356548	0	0	1	0	0.0834067	0	0.00409986	0.888442	0.0231018	0.000950005	1	4		37.3115	14.2996	48.3888		1173.38	342.232
1974	15RC004	Cpx-glom_attached	1	rech	50.4	0.91	4.89	7	0.12	14.82	22	0.35	0.02	0.07		100.58	67.9193		1.84573	0.154265	0	2	0.0567808	0.0711111	0.00202666	0.0250652	0.809118	0.0358983	0	0	1	0	0.10735	0	0.00372185	0.863144	0.0248494	0.000934281	1	4		42.8027	11.5366	45.6607		1172.42	478.656
1974	15RC004	Cpx-glom_attached	2	rech	50.7	0.81	4.37	7	0.16	15.17	21.87	0.3	0.02	0.01	0.01	100.42	68.4258		1.85856	0.141442	0	2	0.0473486	0.0713933	0.00028981	0.0223329	0.829046	0.0295893	0	0	1	0	0.113589	0.000294873	0.00496737	0.858893	0.0213205	0.000935206	1	4		43.4629	11.5094	45.0277		1163.73	382.601
1974	15RC004	Cpx-glom_attached	5	rech	49.53	1.1	5.72	6.72	0.11	14.47	22.61	0.37		0.12	0.01	100.76	68.2869		1.81054	0.189459	0	2	0.0569558	0.0947701	0.0034679	0.030243	0.788558	0.0260055	0	0	1	0	0.0846324	0.000294041	0.00340543	0.885447	0.0262211	0	1	4		41.8818	11.0905	47.0277		1175.02	491.789
1974	15RC004	Cpx-glom_attached	6	rech	48.59	1.22	6.99	6.76	0.15	14.03	22.69	0.35	0.03	0.19		101	67.4844		1.77309	0.226912	0	2	0.0736894	0.10693	0.00548128	0.0334838	0.763249	0.0171665	0	0	1	0	0.0821742	0	0.00463568	0.887033	0.0247605	0.00139641	1	4		41.0087	11.3318	47.6595		1173.85	446.178
1974	15RC004	Cpx-glom_attached	11	rech	50.9	0.87	4.56	7.01	0.13	15.07	22.12	0.31		0.06	0.12	101.15	68.2518		1.85412	0.145879	0	2	0.0498766	0.0684954	0.00172789	0.0238359	0.818386	0.037678	0	0	1	0	0.10735	0.00351616	0.00401053	0.863231	0.0218922	0	1	4		43.0922	11.4543	45.4535		1165.12	428.142
1974	15RC004	Cpx-glom_attached	12	rech	50.83	0.94	4.63	6.96	0.16	15.08	22.16	0.26	0.03	0.13	0.01	101.19	68.4211		1.85132	0.148677	0	2	0.0500575	0.0631282	0.00374326	0.0257503	0.81882	0.038501	0	0	1	0	0.110342	0.000292974	0.00493538	0.864677	0.0183588	0.00139377	1	4		43.0866	11.4137	45.4996		1155.91	295.085
1974	15RC004	Cpx-glom_attached	13	rech	50.15	1.05	4.86	7.07	0.06	14.81	22.2	0.31		0.01	0.02	100.54	67.6874		1.83839	0.161613	0	2	0.0483445	0.0771105	0.000289808	0.0289499	0.809368	0.0359377	0	0	1	0	0.103668	0.000589744	0.00186276	0.871848	0.0220311	0	1	4		42.6029	11.5054	45.8917		1165.3	408.205
1974	15RC004	Cpx-glom_attached	14	rech	51.13	0.85	4.11	6.66	0.04	15.49	22.43	0.25	0.02	0.15		101.13	69.9323		1.85983	0.140174	0	2	0.0360106	0.0718987	0.00431353	0.0232545	0.839987	0.0245353	0	0	1	0	0.106137	0	0.00123224	0.874073	0.0176297	0.000927973	1	4		43.7981	10.6266	45.5753		1152.41	231.132
1974	15RC004	Cpx-glom_attached	15	rech	51.41	0.8	3.81	6.3	0.11	15.58	22.52	0.36	0.03	0.25	0.05	101.22	71.2066		1.86623	0.133774	0	2	0.0292205	0.0804184	0.00717467	0.0218423	0.843158	0.018186	0	0	1	0	0.0926295	0.00146	0.0033818	0.875804	0.0253354	0.00138914	1	4		44.0619	10.1702	45.7679		1171.1	354.152
1974	15RC004	Cpx-glom_attached	16	rech	48.69	1.18	6.17	8.08	0.18	13.88	22.39	0.31		0.09	0.11	101.08	63.2058		1.78355	0.21645	0	2	0.0499045	0.120934	0.00260635	0.0325102	0.757984	0.0360614	0	0	1	0	0.0904987	0.0032412	0.00558414	0.878661	0.0220148	0	1	4		40.1108	13.3924	46.4968		1166.85	408.995
1974	15RC004	Cpx-glom_attached	17	rech	48.26	1.29	6.44	8.03	0.11	13.6	22.52	0.32	0.02	0.05	0.01	100.65	62.8756		1.77553	0.22447	0	2	0.0547561	0.120631	0.00145431	0.0356962	0.745941	0.041522	0	0	1	0	0.0848858	0.000295943	0.00342746	0.887628	0.0228244	0.000938598	1	4		39.5927	13.2941	47.1131		1168.54	397.865
1974	15RC004	Cpx-glom	22	rech	45.95	1.39	9.7	7.74	0.1	12.88	22.07	0.39		0.02	0.01	100.25	62.4636		1.6923	0.307701	0	2	0.11331	0.144649	0.000582326	0.0385033	0.702956	0	0	0	1	0.00422773	0.0937161	0.00029625	0.00311911	0.870795	0.0278461	0	1	4		38.8677	13.2723	47.86		1185.9	569.504
1974	15RC004	Cpx-glom	23	rech	44.96	1.32	9.05	7.68	0.08	12.37	22.09	0.3		0.03		97.88	61.6958		1.69948	0.300516	0	2	0.102636	0.143912	0.000896514	0.0375281	0.697084	0.0179429	0	0	1	0	0.0808965	0	0.00256106	0.894558	0.0219847	0	1	4		37.9478	13.3543	48.6979		1170.6	443.172
1974	15RC004	Cpx-glom	24	rech	46.55	1.25	8	6.77	0.06	13.33	22.13	0.27	0.02	0.25	0.02	98.65	66.3184		1.74061	0.259387	0	2	0.0931484	0.109065	0.00739039	0.0351548	0.743083	0.0121576	0	0	1	0	0.0904569	0.000601561	0.00190008	0.886515	0.0195729	0.000953941	1	4		40.3153	11.5876	48.0971		1163.36	367.315
1974	15RC004	MCpx	9	rech	51.3	0.79	4.94	6.37	0.1	15.31	22.42	0.24		0.13		101.6	70.6181		1.85636	0.143639	0	2	0.0670306	0.0467239	0.00371906	0.0215013	0.825934	0.0350916	0	0	1	0	0.110933	0	0.00306467	0.869166	0.016837	0	1	4		43.6791	10.3555	45.9654		1151.48	344.254
1974	15RC004_Cpx1		1d	rech	47.66	1.32	6.56	7.23	0.08	13.92	22.44	0.37	0	0.13		99.71	65.8156		1.76339	0.236613	0	2	0.049428	0.136456	0.00380261	0.0367333	0.767817	0.00576333	0	0	1	0	0.0814683	0	0.00250682	0.889485	0.0265402	0	1	4		40.7655	12.0093	47.2252		1176.8	449.479
1974	15RC004_Cpx1		1e	rech	47.29	1.3	7.2	7.67	0.11	13.48	22.22	0.36		0.2	0.04	99.87	63.7352		1.75069	0.249315	0	2	0.0648096	0.132095	0.00585347	0.0361971	0.743967	0.0170783	0	0	1	0	0.0882611	0.00119115	0.00344882	0.881261	0.0258374	0	1	4		39.8672	12.9083	47.2245		1177.07	485.657
1974	15RC004_Cpx1		1f	rech	46.51	1.38	7.83	8.01	0.12	12.95	22.29	0.4		0.03		99.52	61.7844		1.72963	0.270366	0	2	0.072796	0.148329	0.000882011	0.0385992	0.717964	0.0214305	0	0	1	0	0.079327	0	0.00377944	0.888055	0.0288387	0	1	4		38.6234	13.6031	47.7735		1183.38	549.907
1974	15RC004_Cpx1		1g	rech	46.54	1.4	7.79	8.19	0.14	13.03	22.24	0.37		0.04	0.05	99.79	61.4043		1.7272	0.2728	0	2	0.0679093	0.152181	0.0011736	0.0390783	0.720918	0.0187398	0	0	1	0	0.0832402	0.00149264	0.00440031	0.884246	0.0266211	0	1	4		38.6815	13.8734	47.4451		1179.27	499.262
1974	15RC004_Cpx1		1h	rech	46.57	1.36	7.81	8.18	0.04	13.1	22.25	0.33	0	0.07		99.71	61.5602		1.72909	0.270908	0	2	0.0708303	0.145819	0.00205473	0.0379789	0.725117	0.0182004	0	0	1	0	0.0899463	0	0.0012578	0.885042	0.0237539	0	1	4		38.8723	13.6821	47.4456		1173.17	450.656
1974	15RC004_Cpx1		1i	rech	45.67	1.47	8.08	8.54	0.1	12.85	22.11	0.37	0.03	0.14		99.36	60.0748		1.70356	0.296437	0	2	0.0587594	0.17925	0.00412857	0.0412417	0.714587	0.00203309	0	0	1	0	0.0850928	0	0.00315912	0.883564	0.026757	0.00142744	1	4		38.2606	14.4315	47.3079		1180.26	413.5
1974	15RC004_Cpx1		1j	rech	45.84	1.51	8	8.68	0.12	12.78	22.36	0.37	0.01	0.02	0.03	99.72	59.5527		1.70502	0.294978	0	2	0.0556979	0.181361	0.000588112	0.042243	0.708665	0.0114449	0	0	1	0	0.0771642	0.000897582	0.00378012	0.891003	0.0266806	0.000474454	1	4		37.8274	14.6123	47.5603		1179.24	436.87
1974	15RC004_Cpx1		1k	rech	46	1.46	7.84	8.61	0.06	12.94	22.1	0.41	0.03	0.1	0.03	99.58	60.0464		1.71176	0.288243	0	2	0.0555765	0.179001	0.00294191	0.0408629	0.717866	0.0037513	0	0	1	0	0.0851627	0.000897993	0.00189092	0.881046	0.0295785	0.00142402	1	4		38.4149	14.438	47.1471		1185.39	472.856
1974	15RC017_Cpx1		1e	rech	45.74	1.79	7.79	8.11	0.09	12.87	22.67	0.28	0	0.19	0.09	99.62	61.3441		1.70411	0.295889	0	2	0.0461452	0.164054	0.00559629	0.0501587	0.714834	0.0192119	0	0	1	0	0.0693919	0.00269719	0.00283977	0.904847	0.0202241	0	1	4		38.1208	13.6252	48.2539		1163.29	253.725
1974	15RC017_Cpx1		1f	rech	49.93	0.86	3.87	6.78	0.1	15.33	22.2	0.29	0	0.19	0.07	99.62	69.3351		1.84417	0.155832	0	2	0.0126211	0.110647	0.00554801	0.0238907	0.844123	0.00316947	0	0	1	0	0.0955833	0.00207972	0.00312808	0.878443	0.0207656	0	1	4		43.6218	10.9828	45.3954		1160.49	247.104
1974	15RC017_Cpx1		1g	rech	50.08	0.82	4.03	6.9	0.15	15.33	22.16	0.25	0	0.14	0.08	99.94	68.9609		1.84461	0.15539	0	2	0.019545	0.104186	0.00407674	0.0227167	0.841797	0.00767812	0	0	1	0	0.100654	0.00237027	0.00467919	0.874444	0.0178521	0	1	4		43.5388	11.2338	45.2274		1152.99	212.5
1974	15RC017_Cpx1		1h	rech	49.87	0.88	4.48	7.3	0.08	14.98	22.12	0.29	0.01	0.12	0.03	100.16	67.2352		1.83501	0.164988	0	2	0.0292829	0.104662	0.00349081	0.0243542	0.821743	0.0164661	0	0	1	0	0.103482	0.00088795	0.00249303	0.87198	0.0206874	0.000469363	1	4		42.7807	11.8232	45.3961		1161.53	309.963
1974	15RC017_Cpx1		1i	rech	49.2	1.06	4.53	7.76	0.11	14.7	21.88	0.24	0.02	0.02	0.05	99.57	65.4497		1.82526	0.174742	0	2	0.0233133	0.109896	0.000586589	0.0295772	0.81302	0.0236067	0	0	1	0	0.107226	0.0014921	0.00345613	0.869618	0.0172615	0.000946451	1	4		42.1949	12.6729	45.1322		1152.21	199.934
1974	ETNA-B-1_CPX-glom		3h	rech	47.48	1.34	7.28	8.16	0.07	13.64	22.45	0.41	0	0.15	0.03	101.01	62.5688		1.73802	0.261978	0	2	0.0520772	0.160871	0.00434091	0.0368928	0.744361	0.00145719	0	0	1	0	0.0874447	0.000883351	0.00217011	0.880406	0.0290962	0	1	4		39.6631	13.4247	46.9122		1183.48	510.311
1974	ETNA-B-1_CPX-glom		3p	rech	48.86	1.23	6.14	7.84	0.12	14.17	22.48	0.49	0.01	0.16	0.07	101.57	64.3798		1.7762	0.223796	0	2	0.0392541	0.147679	0.00459837	0.0336307	0.767952	0.0068854	0	0	1	0	0.083758	0.00204694	0.00369453	0.875503	0.0345338	0.000463712	1	4		40.73	12.8359	46.4342		1191.26	577.975
1974	ETNA-B-1_CPX-glom		3q	rech	48.92	1.41	6.03	8.11	0.08	13.85	22.21	0.57	0.05	0.13	0	101.36	63.0692		1.78459	0.215409	0	2	0.0438293	0.133096	0.00374922	0.0386868	0.753229	0.0274102	0	0	1	0	0.0868838	0	0.00247162	0.868006	0.0403121	0.00232665	1	4		40.256	13.3537	46.3902		1200.1	631.876
1974	ETNA-B-1_CPX-glom		3r	rech	48.43	1.38	6.56	7.41	0.09	14.1	22.68	0.38	0	0.2	0.04	101.27	65.5509		1.76564	0.23436	0	2	0.0474924	0.13228	0.00576451	0.0378407	0.766358	0.0102644	0	0	1	0	0.083355	0.00117305	0.00277887	0.885835	0.0268584	0	1	4		40.7448	12.1581	47.097		1177.63	452.361
1974	ETNA-B-1_CPX-glom		3s	rech	48.48	1.44	6.44	7.89	0.09	13.77	22.35	0.47	0.02	0.17	0.04	101.16	63.5734		1.77254	0.227462	0	2	0.0500294	0.127567	0.00491391	0.0395993	0.750571	0.0273188	0	0	1	0	0.0863367	0.00117641	0.00278685	0.875452	0.033315	0.000932765	1	4		40.1368	13.0484	46.8148		1189.85	566.568
1974	ETNA-B-1_CPX-glom		3t	rech	48.01	1.54	6.88	8.21	0.14	13.36	22.32	0.49	0.01	0.11	0.01	101.08	61.9379		1.75946	0.240541	0	2	0.0566024	0.131136	0.00318702	0.0424483	0.729926	0.0367001	0	0	1	0	0.083757	0.000294791	0.00434524	0.876322	0.0348138	0.000467473	1	4		39.1973	13.744	47.0588		1192.85	616.333
1974	ETNA-B-1_CPX1		1i	rech	48	1.46	6.78	7.6	0.1	13.92	22.77	0.35	0	0.26	0.03	101.27	64.684		1.7521	0.247898	0	2	0.0437624	0.141235	0.00750302	0.0400832	0.757499	0.00991754	0	0	1	0	0.0808229	0.00088086	0.00309141	0.890437	0.0247682	0	1	4		40.2283	12.4836	47.2881		1173.37	387.901
1974	ETNA-B-1_CPX1		1j	rech	45.31	1.95	8.93	8.58	0.08	12.58	22.52	0.34	0.01	0.14	0.06	100.5	59.4518		1.6742	0.325799	0	2	0.0630622	0.175089	0.00408965	0.0541926	0.692977	0.010589	0	0	1	0	0.0794223	0.00178333	0.00250347	0.891464	0.0243557	0.000471327	1	4		37.4169	14.4491	48.134		1175.89	341.471
1974	ETNA-B-1_CPX1		1p	rech	45.14	2.08	9.26	8.78	0.09	12.43	22.7	0.34	0.04	0.18	0.03	101.07	58.6044		1.66014	0.339862	0	2	0.0614889	0.184186	0.0052336	0.0575358	0.68152	0.0100354	0	0	1	0	0.0757933	0.000887506	0.00280326	0.894397	0.0242421	0.00187651	1	4		36.8641	14.757	48.3789		1175.94	271.557
1974	ETNA-B-1_CPX1		1q	rech	45.13	1.98	9	8.73	0.1	12.39	22.48	0.35	0.03	0.15		100.34	58.6648		1.67147	0.328526	0	2	0.0643056	0.176065	0.00439208	0.0551558	0.684117	0.0159641	0	0	1	0	0.0783405	0	0.0031367	0.891974	0.025131	0.00141731	1	4		36.9873	14.7874	48.2253		1177.7	329.195
1974	ETNA-B-1_CPX1		1r	rech	45.44	1.93	8.96	8.62	0.08	12.67	22.61	0.34	0	0.15		100.8	59.5115		1.67342	0.32658	0	2	0.0622903	0.17728	0.0043672	0.0534584	0.695614	0.00698999	0	0	1	0	0.0811803	0	0.00249514	0.89205	0.0242747	0	1	4		37.4871	14.4398	48.0731		1175.68	347.616
1974	ETNA-B-1_CPX1		1s	rech	45.86	1.86	8.22	8.26	0.06	12.83	22.94	0.37	0.05	0.11	0.03	100.59	60.8345		1.6907	0.309304	0	2	0.0478316	0.183913	0.00320604	0.0515746	0.705152	0.00832194	0	0	1	0	0.0624021	0.000889652	0.00187336	0.906039	0.0264449	0.00235131	1	4		37.7551	13.734	48.5109		1177.98	309.637
1974	ETNA-B-1_CPX1		1t	rech	46.7	1.61	7.94	8.15	0.11	13.13	22.9	0.39	0.02	0.15	0.03	101.13	61.7011		1.71049	0.289512	0	2	0.0532198	0.17187	0.0043435	0.0443528	0.716957	0.00925683	0	0	1	0	0.068488	0.000883877	0.0034122	0.898588	0.0276934	0.00093442	1	4		38.3692	13.5412	48.0896		1180.52	417.04
1974	ETNA-B-1_CPX2		2j	rech	46.41	1.67	7.81	7.98	0.07	13.05	22.48	0.39	0.03	0.19		100.08	62.0542		1.71753	0.28247	0	2	0.0581524	0.155189	0.00555893	0.0464837	0.719993	0.0146233	0	0	1	0	0.0771354	0	0.00219396	0.891273	0.0279812	0.00141619	1	4		38.7008	13.3918	47.9074		1181.59	422.398
1974	ETNA-B-1_CPX2		2k	rech	44.74	2.08	9.05	8.66	0.05	12.05	22.5	0.4	0	0.13		99.66	58.1845		1.66938	0.330615	0	2	0.0673446	0.171624	0.00383485	0.0583735	0.670305	0.0285181	0	0	1	0	0.0700596	0	0.00158004	0.899425	0.0289354	0	1	4		36.3997	14.7586	48.8417		1184.91	439.224
1974	ETNA-B-1_CPX2		2l	rech	45.11	2.13	9.02	8.61	0.06	12.26	22.53	0.36	0	0.17	0.04	100.29	58.7446		1.67273	0.32727	0	2	0.0669061	0.162449	0.00498364	0.0594052	0.677748	0.0285073	0	0	1	0	0.0760154	0.00119311	0.00188427	0.895027	0.02588	0	1	4		36.8015	14.5988	48.5997		1179.12	381.436
1974	15RC004	Cpx-glom	9	rim	45.26	1.64	10.17	8.89	0.12	12.05	22.23	0.39			0.03	100.78	57.5454		1.66743	0.332573	0	2	0.108981	0.160561	0	0.0454431	0.661827	0.0231885	0	0	1	0	0.0901196	0.000889039	0.00374414	0.877392	0.0278551	0	1	4		36.4275	15.2801	48.2924
1974	15RC004	Cpx-glom	10	rim	43.26	1.45	10.49	8.43	0.12	11.9	22.13	0.37	0.01	0.04	0.09	98.29	58.5342		1.63019	0.369811	0	2	0.0960512	0.217885	0.00119167	0.0410971	0.643775	0	0	0	1	0.024759	0.0477531	0.00272811	0.00382976	0.893418	0.027031	0.000480685	1	4		36.5036	14.7136	48.7828
1974	15RC004	Cpx-glom_attached	3	rim	44.64	2.12	9.65	8.53	0.14	12.08	22.2	0.35	0.02	0.14		99.87	58.6123		1.66155	0.338446	0	2	0.0848533	0.15698	0.00411968	0.0593496	0.67032	0.024378	0	0	1	0	0.0841327	0	0.00441323	0.885248	0.0252561	0.000949575	1	4		36.7204	14.7854	48.4942
1974	15RC004	Cpx-glom_attached	4	rim	44.37	2.13	9.51	8.78	0.15	11.78	22.14	0.37		0.07		99.3	57.2957		1.66332	0.336678	0	2	0.0834657	0.157915	0.00207458	0.0600563	0.65835	0.0381377	0	0	1	0	0.0791738	0	0.0047623	0.889174	0.0268904	0	1	4		36.0244	15.3208	48.6548
1974	15RC004	Cpx-glom_attached	7	rim	43.56	2.51	10.55	9.34	0.1	11.49	22.23	0.36		0.07	0.09	100.3	55.1608		1.62014	0.379865	0	2	0.082565	0.18077	0.00205829	0.0702148	0.637101	0.0272908	0	0	1	0	0.0824216	0.00269261	0.00314994	0.885778	0.0259582	0	1	4		35.0728	16.1646	48.7626
1974	15RC004	Cpx-glom_attached	8	rim	43.74	2.39	10.45	9.24	0.16	11.21	22.44	0.37				100	54.8166		1.63232	0.36768	0	2	0.0919124	0.16837	0	0.0670836	0.623673	0.0489612	0	0	1	0	0.071011	0	0.00505691	0.897163	0.0267693	0	1	4		34.3766	16.172	49.4513
1974	15RC004	Cpx-glom_attached	9	rim	42.58	2.46	11.14	9.58	0.07	10.75	22.15	0.42	0.04			99.19	52.8775		1.60301	0.396992	0	2	0.0972559	0.193	0	0.0696557	0.603342	0.0367468	0	0	1	0	0.0718351	0	0.00223186	0.893358	0.030654	0.00192087	1	4		33.5094	16.8737	49.6169
1974	15RC004	Cpx-glom_attached	10	rim	44.87	2.05	9.25	8.92	0.12	11.9	22.29	0.36	0.02	0.03	0.04	99.85	57.1566		1.67311	0.326893	0	2	0.0795875	0.158411	0.00088437	0.0574928	0.661515	0.0421097	0	0	1	0	0.0776054	0.00119976	0.00378955	0.89043	0.0260243	0.000951276	1	4		36.0723	15.3728	48.5549
1974	15RC004	Cpx-glom	25	rim	45.11	1.44	9.58	8.12	0.08	12.28	21.93	0.4	0.03	0.02		98.99	60.1961		1.6868	0.3132	0	2	0.108969	0.153071	0.000591242	0.0404991	0.684564	0.0123067	0	0	1	0	0.088519	0	0.00253349	0.878519	0.0289974	0.00143094	1	4		37.6235	14.0933	48.2832
1974	15RC004	Cpx-glom	26	rim	43.92	1.66	10.03	8.49	0.19	11.96	22	0.37	0.03	0.04	0.07	98.76	58.4841		1.6497	0.350299	0	2	0.0936912	0.190008	0.00118781	0.0468968	0.668217	0	0	0	1	0.0015121	0.0766542	0.00211499	0.00604415	0.885294	0.0269434	0.00143738	1	4		36.6427	14.9205	48.4368
1974	15RC004	Cpx-glom	27	rim	45.55	1.32	8.49	8.29	0.11	12.69	22.04	0.36	0.02		0.04	98.91	60.4862		1.70504	0.29496	0	2	0.0795673	0.168147	0	0.0371631	0.708162	0.00696076	0	0	1	0	0.0843763	0.00120441	0.00348721	0.883852	0.026125	0.00095496	1	4		38.1762	14.1765	47.6474
1974	15RC004	MCpx	10	rim	48.02	1.17	7.67	7.8	0.17	13.96	21.84	0.24	0.02	0.04	0.01	100.94	64.1544		1.75663	0.243366	0	2	0.0872966	0.108484	0.00115682	0.0321912	0.761324	0.00954753	0	0	1	0	0.120564	0.000294257	0.0052668	0.855921	0.0170208	0.00093325	1	4		40.907	13.1031	45.9899
1974	15RC004	MCpx	25	rim	45.01	2.21	9.62	8.88	0.11	12.22	22.56	0.37		0.07		101.05	57.9147		1.65649	0.343509	0	2	0.0737302	0.171794	0.00203668	0.0611736	0.670465	0.0208004	0	0	1	0	0.0806823	0	0.00342856	0.88949	0.0263992	0	1	4		36.5046	15.0657	48.4297
1974	15RC004_Cpx1		1l	rim	45.22	1.54	8.63	9.09	0.07	12.32	22.04	0.36	0.01	0.08		99.36	57.5432		1.69107	0.308931	0	2	0.0714086	0.175103	0.00236519	0.0433155	0.686857	0.0209503	0	0	1	0	0.0881987	0	0.00221701	0.883007	0.0261001	0.000477023	1	4		37.0007	15.432	47.5673
1974	15RC004_Cpx1		1m	rim	45.97	1.48	8.13	8.6	0.09	12.7	22.02	0.32	0.01		0.08	99.4	59.6244		1.71604	0.283955	0	2	0.0737082	0.150775	0	0.0415535	0.706777	0.0271859	0	0	1	0	0.090488	0.00240221	0.00284535	0.88063	0.0231586	0.000476171	1	4		38.0253	14.5959	47.3788
1974	15RC004_Cpx1		1n	rim	44.97	2.05	8.7	8.96	0.13	12.17	22.1	0.43			0.03	99.54	57.5958		1.68042	0.319579	0	2	0.0635493	0.171949	0	0.0576157	0.67797	0.0289153	0	0	1	0	0.079106	0.000901745	0.00411412	0.884727	0.031151	0	1	4		36.7109	15.3827	47.9064
1974	15RC004_Cpx2		2i	rim	48.59	1.14	5.31	7.92	0.14	14.45	22.16	0.21	0	0.07	0.07	100.06	64.5954		1.7955	0.204497	0	2	0.0267434	0.127385	0.00204495	0.0316837	0.796035	0.0161079	0	0	1	0	0.101229	0.00208068	0.00438133	0.877265	0.0150441	0	1	4		41.4083	12.9579	45.6338
1974	15RC004_Cpx2		2j	rim	48.42	1.17	5.53	8.21	0.12	14.2	22.05	0.26	0.02	0.06	0.07	100.11	63.3646		1.78986	0.21014	0	2	0.0307666	0.132138	0.00175344	0.0325291	0.782542	0.0202714	0	0	1	0	0.101364	0.00208142	0.00375677	0.873222	0.0186327	0.000943047	1	4		40.9002	13.46	45.6397
1974	15RC004_Cpx2		2k	rim	47.66	1.3	6.27	8.4	0.1	13.68	22.13	0.27	0.01	0.08	0.01	99.91	61.9565		1.7677	0.232295	0	2	0.0417695	0.135537	0.0023458	0.0362653	0.756426	0.0276559	0	0	1	0	0.0973284	0.000298348	0.00314119	0.879344	0.0194146	0.000473113	1	4		39.8238	13.8811	46.2951
1974	15RC004_Cpx2		2l	rim	47.25	1.47	6.46	8.96	0.1	13.55	21.74	0.23	0	0.01	0.07	99.84	60.1955		1.75737	0.242631	0	2	0.0405242	0.136153	0.00029404	0.0411216	0.751321	0.030586	0	0	1	0	0.111923	0.00209424	0.00314992	0.866249	0.0165843	0	1	4		39.5561	14.837	45.6069
1974	15RC017_Cpx1		1a	rim	44.34	2.4	9.4	9.28	0.11	11.58	22.02	0.46	0.05			99.64	55.5129		1.65934	0.340662	0	2	0.0739078	0.167409	0	0.0675527	0.64606	0.0450707	0	0	1	0	0.0779201	0	0.00348635	0.882833	0.0333738	0.00238681	1	4		35.4437	16.123	48.4334
1974	15RC017_Cpx1		1b	rim	43.13	2.6	9.79	9.38	0.11	11.33	22.48	0.36	0	0.02	0.02	99.22	54.7079		1.6235	0.376496	0	2	0.0578004	0.197152	0.000595181	0.0736104	0.635812	0.0350307	0	0	1	0	0.0630656	0.00060558	0.00350675	0.906551	0.0262715	0	1	4		34.534	16.2268	49.2392
1974	15RC017_Cpx1		1c	rim	43.93	2.32	9.07	8.97	0.08	11.85	22.62	0.34		0.09	0.06	99.33	56.9164		1.64824	0.351759	0	2	0.04929	0.193591	0.00266961	0.0654696	0.662831	0.0261486	0	0	1	0	0.061685	0.00181083	0.00254207	0.909231	0.0247313	0	1	4		35.7123	15.2997	48.988
1974	15RC017_Cpx1		1d	rim	44.09	2.31	8.83	8.73	0.1	11.84	22.48	0.29		0.14	0.03	98.84	57.5596		1.66299	0.337011	0	2	0.0554888	0.16749	0.00417467	0.0655319	0.665772	0.0415423	0	0	1	0	0.06631	0.000910202	0.00319439	0.90838	0.0212058	0	1	4		35.9355	15.0342	49.0303
1974	15RC017_Cpx1		1j	rim	42.64	2.52	10.25	9.48	0.1	11.26	22.15	0.33	0.02	0.02		98.77	54.2912		1.61173	0.388274	0	2	0.0683171	0.201223	0.000597653	0.0716418	0.634508	0.0237127	0	0	1	0	0.0746995	0	0.0032012	0.896953	0.0241822	0.000964302	1	4		34.5914	16.5097	48.899
1974	15RC017_Cpx1		1k	rim	44.82	2.08	8.96	8.98	0.12	11.92	22.02	0.46	0.05		0.02	99.43	57.0335		1.67728	0.32272	0	2	0.0724392	0.168951	0	0.0585449	0.66502	0.0350446	0	0	1	0	0.0770129	0.000602048	0.00380324	0.882822	0.0333734	0.00238678	1	4		36.2873	15.5409	48.1718
1974	15RC017_Cpx1		1l	rim	46.39	1.58	7.57	8.9	0.11	12.84	21.56	0.49	0.07	0.03	0.04	99.58	59.0616		1.72823	0.271771	0	2	0.0605851	0.160475	0.000883575	0.0442717	0.713127	0.0206575	0	0	1	0	0.0961204	0.00119868	0.00347063	0.860494	0.0353901	0.00332647	1	4		38.4571	15.1387	46.4042
1974	15RC017_Cpx1		1m	rim	43.83	2.32	9.52	9.03	0.1	11.58	22.16	0.39	0.03		0.04	99	56.1863		1.64991	0.350095	0	2	0.0722377	0.176389	0	0.0656852	0.649862	0.0358265	0	0	1	0	0.0720244	0.0012112	0.00318806	0.893674	0.0284617	0.00144052	1	4		35.4929	15.6982	48.8089
1974	15RC017_Cpx1		1n	rim	43.6	2.27	9.41	9.24	0.11	11.53	22.35	0.4	0.02	0.03	0.06	99.02	55.5128		1.64183	0.35817	0	2	0.0594308	0.199424	0.000893116	0.0642924	0.647285	0.0286743	0	0	1	0	0.0628554	0.00181744	0.00350811	0.901657	0.0292018	0.000960684	1	4		35.1136	15.9738	48.9126
1974	15RC017_Cpx1		1o	rim	46.01	1.5	7.86	8.67	0.08	12.72	22.14	0.4	0.03			99.41	59.467		1.71655	0.283448	0	2	0.0621387	0.167487	0	0.0420909	0.707484	0.0207992	0	0	1	0	0.0821925	0	0.00252775	0.88492	0.0289316	0.00142769	1	4		37.9264	14.6352	47.4384
1974	ETNA-B-1_CPX-glom		3i	rim	46.23	1.55	8.61	8.96	0.1	12.64	22.43	0.39	0.02		0.07	101	58.5185		1.69914	0.300859	0	2	0.0720812	0.171809	0	0.0428479	0.692592	0.02067	0	0	1	0	0.0828953	0.00206953	0.00311275	0.883195	0.0277894	0.000937658	1	4		37.3511	15.0186	47.6302
1974	ETNA-B-1_CPX-glom		3j	rim	46.39	1.46	8.28	8.66	0.07	12.89	22.57	0.4	0.03	0.06		100.81	59.8144		1.70544	0.294557	0	2	0.0641781	0.177811	0.00174385	0.0403699	0.706465	0.00943237	0	0	1	0	0.0789771	0	0.00217946	0.888928	0.028509	0.00140684	1	4		37.9047	14.4007	47.6946
1974	ETNA-B-1_CPX-glom		3k	rim	46.08	1.62	8.52	8.85	0.08	12.52	22.41	0.39	0.03	0.05		100.55	58.5868		1.70171	0.298293	0	2	0.0725092	0.163666	0.00145978	0.0449966	0.689289	0.0280793	0	0	1	0	0.0815456	0	0.00250208	0.886617	0.0279219	0.0014132	1	4		37.2247	14.894	47.8813
1974	ETNA-B-1_CPX-glom		3l	rim	45.83	1.63	8.52	8.99	0.07	12.54	22.6	0.39	0.03	0.01		100.61	58.2443		1.69141	0.308585	0	2	0.0619846	0.185134	0.000291773	0.045246	0.689958	0.017386	0	0	1	0	0.0749211	0	0.00218795	0.893574	0.0279044	0.00141231	1	4		37.0316	15.0083	47.9601
1974	ETNA-B-1_CPX-glom		3m	rim	46.66	1.66	8.25	8.85	0.14	12.79	22.38	0.42	0.03	0.03	0.07	101.28	59.1035		1.71031	0.289691	0	2	0.0666891	0.161852	0.000869353	0.0457646	0.698916	0.0259082	0	0	1	0	0.0834973	0.00206393	0.00434607	0.878844	0.0298461	0.00140268	1	4		37.7107	14.8705	47.4188
1974	ETNA-B-1_CPX1		1k	rim	44.27	2.22	9.95	9.31	0.04	11.76	22.54	0.38	0		0	100.47	55.814		1.64113	0.358868	0	2	0.0758293	0.186552	0	0.0618983	0.649929	0.0257905	0	0	1	0	0.0762551	0	0.00125584	0.895179	0.0273103	0	1	4		35.4192	15.7962	48.7846
1974	ETNA-B-1_CPX1		1l	rim	42.99	2.65	10.93	9.82	0.08	11.01	22.46	0.47	0.01	0.02	0.02	100.46	52.8565		1.59851	0.40149	0	2	0.0774694	0.209564	0.000587926	0.0741115	0.610324	0.0279431	0	0	1	0	0.0678227	0.000598199	0.00251928	0.894705	0.0338808	0.000474304	1	4		33.666	16.9813	49.3527
1974	ETNA-B-1_CPX1		1m	rim	43.36	2.47	10.65	9.74	0.09	11.3	22.54	0.38	0.03			100.56	53.7072		1.60952	0.390475	0	2	0.0754195	0.205903	0	0.06896	0.625333	0.0243842	0	0	1	0	0.0720403	0	0.00282937	0.896363	0.0273464	0.00142049	1	4		34.2301	16.704	49.066
1974	ETNA-B-1_CPX1		1n	rim	43.72	2.38	10.38	9.61	0.09	11.54	22.51	0.45	0.03		0.06	100.77	54.5626		1.61726	0.382741	0	2	0.0697676	0.214227	0	0.0662168	0.6364	0.0133888	0	0	1	0	0.0696423	0.00178533	0.00281956	0.892066	0.0322716	0.00141556	1	4		34.8037	16.4107	48.7856
1974	ETNA-B-1_CPX1		1o	rim	43.85	2.39	10.26	9.52	0.07	11.67	22.52	0.45	0.07	0.02	0.05	100.87	55.0731		1.61956	0.380437	0	2	0.0661501	0.216437	0.000583987	0.0663924	0.642575	0.00786071	0	0	1	0	0.0697213	0.00148548	0.0021896	0.891084	0.0322218	0.00329788	1	4		35.1159	16.1875	48.6966
1974	ETNA-B-1_CPX2		2m	rim	44.13	2.1	9.66	8.97	0.09	11.98	22.5	0.37	0.04	0.07	0.02	99.93	57.1838		1.64242	0.357577	0	2	0.0661228	0.200422	0.00205965	0.0587844	0.664711	0.0079006	0	0	1	0	0.0708383	0.000598754	0.00283682	0.89713	0.0266969	0.00189898	1	4		36.0504	15.294	48.6556
1974	ETNA-B-1_CPX2		2n	rim	43.71	2.25	10.16	8.9	0.14	11.81	22.34	0.43	0	0.04		99.78	57.0256		1.62881	0.371186	0	2	0.0749989	0.19995	0.00117841	0.0630616	0.656093	0.00471799	0	0	1	0	0.0726587	0	0.00441832	0.891858	0.0310647	0	1	4		35.858	15.3984	48.7435
1974	ETNA-B-1_CPX2		2o	rim	44.31	2.06	9.68	8.9	0.07	11.99	22.21	0.35	0.02	0.05	0.01	99.65	57.3959		1.65352	0.346479	0	2	0.0792306	0.176409	0.0014751	0.0578185	0.66704	0.0180261	0	0	1	0	0.0832849	0.000300176	0.0022123	0.887929	0.0253212	0.000952022	1	4		36.3529	15.256	48.3911
1974	ETNA-B-1_CPX2		2p	rim	43.01	2.42	10.7	9.4	0.12	11.35	22.25	0.34	0.03	0	0.01	99.63	54.6988		1.60988	0.390123	0	2	0.0818718	0.198098	0	0.0681288	0.63335	0.0185508	0	0	1	0	0.0775635	0.000301086	0.00380402	0.892227	0.0246724	0.00143236	1	4		34.7309	16.3423	48.9268
1974	ETNA-B-1_CPX2		2q	rim	42.6	2.51	10.83	9.56	0.09	11.22	22.2	0.35	0.01		0.04	99.41	53.9942		1.59917	0.400829	0	2	0.0782903	0.206753	0	0.0708681	0.627918	0.0161701	0	0	1	0	0.0771678	0.00120785	0.00286132	0.892812	0.0254719	0.000478844	1	4		34.4313	16.6121	48.9565
1974	ETNA-B-1_CPX2		2r	rim	43.26	2.38	10.75	9.38	0.12	11.36	22.4	0.35	0.02	0.02	0.07	100.11	54.7734		1.61157	0.388433	0	2	0.0835222	0.197179	0.000589029	0.0666854	0.630907	0.0211179	0	0	1	0	0.0738998	0.00209762	0.00378601	0.893988	0.0252777	0.000950388	1	4		34.6485	16.2549	49.0966
1974	ETNA-B-1_CPX2		2s	rim	43.26	2.52	10.35	9.35	0.12	11.35	22.24	0.51	0.03	0.05	0.05	99.83	54.8309		1.61528	0.384718	0	2	0.0707231	0.209324	0.00147597	0.0707708	0.631804	0.0159015	0	0	1	0	0.0667078	0.00150176	0.00379474	0.889649	0.0369182	0.00142887	1	4		34.7684	16.274	48.9576
1974	ETNA-B-1_CPX2		2t	rim	43.49	2.52	10.28	9.5	0.1	11.39	22.33	0.34	0.04	0.05	0.01	100.05	54.5237		1.62291	0.377085	0	2	0.0750099	0.185643	0.0014751	0.0707292	0.633658	0.0334844	0	0	1	0	0.0773141	0.000300175	0.00316042	0.892724	0.0245977	0.00190404	1	4		34.7023	16.4077	48.89
1974	15RC004	mCpx-A	1	gr	48.71	1.33	6.32	8.74	0.2	13.92	22.33	0.29	0.01	0.01	0.06	101.92	61.4298		1.7722	0.227797	0	2	0.0431861	0.132453	0.000287634	0.0363948	0.755022	0.0326568	0	0	1	0	0.100788	0.00175596	0.0061626	0.870374	0.0204551	0.000464092	1	4		39.7913	14.3382	45.8706
1974	15RC004	mCpx-A	3	gr	44.61	2.56	10.18	9.56	0.04	11.46	22.52	0.42	0.01	0.03		101.39	54.5195		1.64276	0.357243	0	2	0.0845496	0.160466	0.000873388	0.0709043	0.629145	0.054062	0	0	1	0	0.0798516	0	0.0012475	0.888447	0.0299846	0.000469732	1	4		34.6977	16.304	48.9983
1974	15RC004	mCpx-A	4	gr	46.89	1.89	8.53	8.91	0.14	12.78	22.6	0.29			0.02	102.05	58.9212		1.70857	0.291432	0	2	0.0748625	0.133462	0	0.0517971	0.694237	0.0456418	0	0	1	0	0.0923765	0.000586205	0.00432035	0.882231	0.0204861	0	1	4		37.4804	14.8899	47.6298
1974	15RC004	mCpx-B	5	gr	49.15	1.29	5.73	8.58	0.15	13.91	21.92	0.28		0.03	0.04	101.08	61.8497		1.80377	0.196233	0	2	0.0515898	0.09248	0.000870408	0.0356073	0.761042	0.0584101	0	0	1	0	0.11241	0.00118082	0.00466216	0.861826	0.0199216	0	1	4		40.2491	14.1717	45.5792
1974	15RC004	mCpx-B	6	gr	49.82	1	5.01	7.7	0.07	14.36	21.87	0.36	0.02	0.08		100.29	65.0952		1.83501	0.164995	0	2	0.0524761	0.0814297	0.00232953	0.0277029	0.78852	0.0475415	0	0	1	0	0.108183	0	0.00218359	0.862987	0.0257066	0.000939664	1	4		41.702	12.6577	45.6403
1974	15RC004	mCpx-B	7	gr	43.12	2.59	10.54	9.71	0.09	11.02	22.25	0.4	0.04	0.01	0.02	99.79	53.1597		1.61496	0.385041	0	2	0.0801739	0.189609	0.000296093	0.0729583	0.615303	0.0416594	0	0	1	0	0.0728282	0.000602532	0.00285472	0.89276	0.0290436	0.00191096	1	4		33.9007	16.9118	49.1875
1974	15RC004	mCpx-B	8	gr	48.29	1.3	5.82	8.81	0.14	13.71	21.56	0.3	0.04	0.01	0.02	100	60.8792		1.79174	0.208257	0	2	0.0462335	0.112645	0.000293335	0.0362789	0.758369	0.0461794	0	0	1	0	0.114514	0.00059692	0.00439932	0.857016	0.0215798	0.00189316	1	4		40.0591	14.6709	45.27
1974	15RC004	mCpx-C	9	gr	45.13	1.55	8.43	8.96	0.17	12.13	21.81	0.48	0.06	0.06	0.01	98.79	57.5154		1.69696	0.303044	0	2	0.0705177	0.18094	0.00178362	0.0438358	0.679972	0.022951	0	0	1	0	0.0778323	0.000302463	0.00541368	0.878583	0.0349909	0.00287783	1	4		36.841	15.5572	47.6018
1974	15RC004	mCpx-D	11	gr	46.38	1.3	6.68	8.66	0.14	13.07	21.27	0.33	0.03	0.07	0.01	97.94	60.1473		1.75676	0.243244	0	2	0.0549422	0.137817	0.00209616	0.0370353	0.738042	0.030067	0	0	1	0	0.106404	0.000304683	0.00449105	0.863118	0.0242328	0.00144948	1	4		39.2588	14.8292	45.912
2002-03	15RC023	Cpx1	1	core	50.58	1.13	3.31	8.13	0.18	14.5	21.26	0.58	0.03			99.7	64.0742		1.87616	0.123842	0	2	0.0208509	0.0830689	0	0.0315254	0.801832	0.0627228	0	0	1	0	0.106375	0	0.0056546	0.844842	0.0417087	0.00141945	1	4		42.1021	13.5375	44.3604		1189.24	538.953
2002-03	15RC023	Cpx1	2	core	50.9	1.24	3.71	8.7	0.28	14.36	21.08	0.67	0.04	0.04	0.03	101.05	62.2723		1.86593	0.134067	0	2	0.026214	0.0878024	0.00115927	0.0341894	0.784797	0.0658375	0	0	1	0	0.113048	0.000884641	0.00869311	0.827886	0.0476169	0.00187045	1	4		41.5662	14.5854	43.8484		1200.39	660.441
2002-03	15RC023	Cpx1	3	core	50.25	1.32	4.24	8.61	0.25	14.14	21.15	0.7	0.05	0.08	0.03	100.82	62.1538		1.84576	0.154236	0	2	0.0293063	0.101862	0.00232314	0.0364675	0.774309	0.0557318	0	0	1	0	0.10686	0.000886398	0.00777712	0.832286	0.0498479	0.00234271	1	4		41.2124	14.4894	44.2982		1207.81	721.549
2002-03	15RC023	Cpx1	4	core	50.79	1.23	3.91	8.62	0.24	14.06	21.04	0.78	0.04	0.06		100.77	61.9929		1.86648	0.133519	0	2	0.0358177	0.0854103	0.00174318	0.0339971	0.770292	0.0727395	0	0	1	0	0.106736	0	0.00746956	0.828348	0.055571	0.00187506	1	4		41.1702	14.5567	44.2731		1211.54	809.487
2002-03	15RC023	Cpx1	5	core	51.25	1.22	3.52	8.73	0.3	14.05	21.23	0.8	0.02	0.08	0.02	101.22	61.6769		1.87701	0.122986	0	2	0.0289449	0.0822489	0.00231637	0.0336067	0.76714	0.0857428	0	0	1	0	0.0993669	0.000589211	0.00930537	0.833001	0.0568031	0.000934357	1	4		40.8748	14.7412	44.384		1201.99	718.62
2002-03	15RC023	Cpx1	6	core	51.09	1.12	3.48	8.37	0.31	14.16	21.16	0.7	0.03	0.01	0.07	100.5	62.8495		1.88291	0.117085	0	2	0.0340631	0.0720646	0.000291366	0.0310459	0.778006	0.0845292	0	0	1	0	0.101351	0.0020752	0.00967598	0.835473	0.0500151	0.00141034	1	4		41.3591	14.2268	44.4141		1206.53	771.145
2002-03	15RC023	Cpx2	1	core	50.07	1.28	6.31	7.66	0.12	14.14	22.26	0.57	0.01	0.06	0.02	102.5	64.8624		1.80294	0.197059	0	2	0.0707114	0.0955581	0.00170805	0.0346662	0.759064	0.0382927	0	0	1	0	0.096792	0.000579297	0.00365952	0.858719	0.0397912	0.000459317	1	4		40.9843	12.6507	46.365		1200.33	769.315
2002-03	15RC023	Cpx2	2	core	49.94	1.27	6.31	7.65	0.16	14.21	22.32	0.58	0.04	0.05		102.53	65.0046		1.7968	0.203201	0	2	0.0643522	0.110984	0.00142222	0.0343674	0.762202	0.0266724	0	0	1	0	0.0924985	0	0.00487539	0.860334	0.0404564	0.00183578	1	4		41.0323	12.6526	46.3151		1201.1	716.714
2002-03	15RC023	Cpx3	1	core	49.17	1.28	4.89	8.5	0.26	13.64	21.1	0.68	0.04			99.56	61.6079		1.82903	0.170972	0	2	0.0433953	0.106891	0	0.0358115	0.756414	0.0574891	0	0	1	0	0.100011	0	0.00819091	0.840861	0.0490385	0.00189797	1	4		40.453	14.5777	44.9693		1211.13	808.255
2002-03	15RC023	Cpx3	2	core	49.66	1.31	5.03	8.5	0.2	13.57	21.26	0.72	0.03	0.01		100.29	61.4862		1.83418	0.165819	0	2	0.0531251	0.0925883	0.000291998	0.0363914	0.747206	0.0703975	0	0	1	0	0.0995335	0	0.00625611	0.841241	0.0515557	0.0014134	1	4		40.2324	14.4719	45.2957		1214.06	884.912
2002-03	15RC023	Cpx3	3	core	50.03	1.33	4.9	8.48	0.19	13.93	21.38	0.67	0.04		0.04	100.99	62.1598		1.8341	0.165905	0	2	0.0457937	0.0962559	0	0.036672	0.76132	0.0599582	0	0	1	0	0.103739	0.00117956	0.00589907	0.839694	0.0476184	0.00187051	1	4		40.7807	14.2405	44.9788		1209.49	799.091
2002-03	15RC023	Cpx3	4	core	50.34	1.21	5.11	8.4	0.28	13.74	21.48	0.7	0.02	0.07	0.03	101.38	62.0596		1.83905	0.160951	0	2	0.059053	0.0838916	0.00202173	0.0332474	0.748327	0.073459	0	0	1	0	0.0992549	0.000881594	0.00866317	0.840691	0.0495777	0.000932007	1	4		40.3566	14.3057	45.3377		1212.04	895.374
2002-03	15RC023	Cpx3	5	core	50.37	1.37	5.01	8.5	0.25	13.93	21.62	0.73	0.02	0.06		101.86	62.1043		1.83095	0.169054	0	2	0.0455668	0.0992231	0.00172425	0.0374555	0.754883	0.0611474	0	0	1	0	0.0979922	0	0.00769631	0.84194	0.051444	0.000927348	1	4		40.5223	14.2821	45.1956		1213.78	862.039
2002-03	15RC023	Cpx3	6	core	50.38	1.29	5.13	8.58	0.26	13.71	21.55	0.72	0.03	0.01	0.07	101.73	61.5074		1.83508	0.164918	0	2	0.0552961	0.0908895	0.000287967	0.035341	0.744491	0.073694	0	0	1	0	0.0967477	0.00205099	0.00802065	0.840943	0.0508438	0.00139389	1	4		40.1389	14.522	45.3391		1213.36	888.792
2002-03	15RC023	Cpx3	7	core	49.71	1.36	5.29	8.51	0.21	13.64	21.49	0.73	0.01	0.01	0.03	100.99	61.5801		1.8229	0.177095	0	2	0.0515205	0.10263	0.000289911	0.0375103	0.745692	0.0623573	0	0	1	0	0.0959626	0.00088493	0.00652196	0.844265	0.0518981	0.000467767	1	4		40.1465	14.4001	45.4534		1214.57	902.6
2002-03	15RC023	Cpx3	8	core	49.81	1.32	5.31	8.55	0.27	13.49	21.39	0.72	0.03		0.03	100.92	61.2069		1.82917	0.170832	0	2	0.0589739	0.0916059	0	0.0364588	0.73854	0.0744217	0	0	1	0	0.0965211	0.000886188	0.0083973	0.84153	0.0512599	0.00140529	1	4		39.8992	14.6377	45.4632		1214.12	900.639
2002-03	15RC023	Cpx3	9	core	50.09	1.29	5.09	8.32	0.23	13.75	21.36	0.72	0.01	0.06	0.01	100.93	62.3018		1.8372	0.162798	0	2	0.0572181	0.0843315	0.00173981	0.0355867	0.751854	0.0692699	0	0	1	0	0.101572	0.000295035	0.00714451	0.839323	0.0511973	0.000467859	1	4		40.5641	14.1526	45.2833		1213.92	915.876
2002-03	15RC023	Cpx3	1	core	49.37	1.17	4.85	8.49	0.23	13.47	21.1	0.7	0.03			99.41	61.3388		1.83974	0.160264	0	2	0.0527288	0.0939472	0	0.0327922	0.748316	0.072216	0	0	1	0	0.0983864	0	0.0072587	0.842358	0.0505707	0.00142601	1	4		40.1784	14.5939	45.2277		1212.67	880.363
2002-03	15RC023	Cpx3	2	core	49.95	1.26	4.85	8.43	0.15	13.73	21.37	0.75	0.02			100.51	61.9585		1.83923	0.160768	0	2	0.0496938	0.0957624	0	0.034895	0.753696	0.0659523	0	0	1	0	0.097844	0	0.00467769	0.843	0.0535391	0.000939377	1	4		40.501	14.1991	45.2999		1215.7	911.272
2002-03	15RC023	Cpx3	3	core	49.9	1.26	5.19	8.51	0.22	13.66	21.39	0.74	0.02		0.03	100.92	61.6148		1.83067	0.169328	0	2	0.0550646	0.0982961	0	0.0347674	0.747112	0.06476	0	0	1	0	0.0980078	0.000885317	0.00683552	0.840703	0.052632	0.000935942	1	4		40.2601	14.4365	45.3035		1215.45	920.301
2002-03	15RC023	Cpx3	4	core	50.16	1.27	5.06	8.74	0.13	13.78	21.56	0.72	0.03	0.05	0.03	101.53	61.1901		1.83006	0.169943	0	2	0.0476214	0.103503	0.00144219	0.03485	0.749516	0.0630674	0	0	1	0	0.10007	0.000880432	0.00401688	0.842709	0.050927	0.00139617	1	4		40.2342	14.5289	45.2368		1213.26	865.097
2002-03	15RC023	Cpx3	5	core	50.62	1.34	5.08	8.59	0.29	13.89	21.63	0.75	0.02	0.02		102.23	61.7883		1.83375	0.166254	0	2	0.0506221	0.0956354	0.000572786	0.0365102	0.750143	0.0665162	0	0	1	0	0.0980544	0	0.00889721	0.839451	0.0526728	0.000924179	1	4		40.3585	14.478	45.1634		1215.32	900.144
2002-03	15RC023	Cpx3	6	core	50.15	1.3	5.5	8.28	0.22	14.13	21.67	0.65	0.03	0.04		101.97	63.0522		1.81817	0.181826	0	2	0.0531679	0.103688	0.00114649	0.0354486	0.763715	0.0428334	0	0	1	0	0.104495	0	0.00675501	0.841677	0.0456863	0.00138738	1	4		40.9902	13.8352	45.1746		1207.98	797.212
2002-03	15RC023	Cpx7	1	core	48.67	1.28	6.69	7.45	0.09	13.84	22.36	0.46	0.01	0.07	0.04	100.96	65.007		1.77948	0.220518	0	2	0.0677442	0.113425	0.00202337	0.0351993	0.754385	0.0272233	0	0	1	0	0.0871221	0.00117641	0.00278685	0.875842	0.0326061	0.000466381	1	4		40.5412	12.3903	47.0684		1188.94	625.744
2002-03	15RC023	Cpx7	2	core	48.23	1.35	7.13	7.54	0.12	13.73	22.31	0.4	0.01	0.05	0.02	100.89	64.551		1.76556	0.234445	0	2	0.0731536	0.114359	0.00144703	0.0371698	0.749307	0.0245639	0	0	1	0	0.0918812	0.000588927	0.00372035	0.874955	0.0283878	0.000466953	1	4		40.3116	12.6171	47.0713		1182.2	555.321
2002-03	15RC023	Cpx7	3	core	49.15	1.26	6.24	7.67	0.17	14.12	21.96	0.55	0.02		0.08	101.22	64.8004		1.79147	0.208525	0	2	0.0595164	0.119719	0	0.0345422	0.767268	0.0189548	0	0	1	0	0.0950973	0.00234555	0.00524777	0.857515	0.038865	0.000929879	1	4		41.1668	12.8243	46.0089		1199.08	709.416
2002-03	15RC023	Cpx7	4	core	48.39	1.32	6.93	7.68	0.17	13.77	22.17	0.49	0.03		0.01	100.96	64.1958		1.76942	0.230583	0	2	0.0680503	0.126062	0	0.0363028	0.750643	0.0189418	0	0	1	0	0.0898213	0.000294132	0.00526456	0.868485	0.0347359	0.00139928	1	4		40.3741	12.9135	46.7124		1193.26	633.99
2002-03	15RC023	Cpx7	5	core	48.64	1.31	6.62	7.58	0.15	13.78	22.23	0.45	0.02	0.04		100.82	64.5131		1.782	0.218005	0	2	0.0678207	0.109727	0.00115856	0.0360974	0.75264	0.0325564	0	0	1	0	0.0899313	0	0.00465418	0.872518	0.031962	0.000934656	1	4		40.4205	12.721	46.8585		1187.98	605.199
2002-03	15RC023	Cpx8	1	core	49.68	1.41	5.61	7.62	0.18	14.11	21.95	0.66	0.03	0.03		101.28	64.9333		1.81035	0.189649	0	2	0.0512722	0.108243	0.000864266	0.0386449	0.766537	0.0344381	0	0	1	0	0.0895088	0	0.00555511	0.856915	0.0466266	0.00139448	1	4		41.1852	12.7738	46.0411		1208.16	772.543
2002-03	15RC023	Cpx8	2	core	49.56	1.56	6.02	7.95	0.16	13.92	21.9	0.68	0.02	0.06	0.03	101.86	63.6488		1.79825	0.201755	0	2	0.0556665	0.107981	0.00172113	0.042573	0.752977	0.0390818	0	0	1	0	0.0941461	0.000875601	0.00491673	0.851302	0.0478338	0.000925671	1	4		40.6926	13.3012	46.0063		1210.66	813.004
2002-03	15RC023	Cpx8	3	core	50.32	1.4	5.15	7.73	0.19	14.26	22.07	0.58	0.02	0.03		101.75	64.8477		1.82743	0.172572	0	2	0.0478408	0.0891516	0.000861322	0.0382401	0.772047	0.0518587	0	0	1	0	0.0937292	0	0.00584375	0.858665	0.0408353	0.000926486	1	4		41.2574	12.8565	45.8861		1199.96	702.555
2002-03	15RC023	Cpx8	4	core	47.67	1.51	8.07	7.67	0.11	13.28	22.86	0.35	0.03	0.04	0.01	101.6	63.389		1.73554	0.264464	0	2	0.0817876	0.124926	0.00115131	0.0413483	0.720794	0.0299926	0	0	1	0	0.0785845	0.000292857	0.00339172	0.891634	0.0247039	0.00139322	1	4		38.9761	12.8098	48.2141		1174.91	444.362
2002-03	15RC023	Cpx9	1	core	50.4	1.32	5.12	7.98	0.14	14.16	21.86	0.69	0.03			101.7	63.9566		1.83068	0.169325	0	2	0.0498452	0.097335	0	0.0360617	0.766777	0.0499813	0	0	1	0	0.0950604	0	0.00430673	0.850654	0.048589	0.00138999	1	4		41.1336	13.2333	45.6331		1210.07	817.021
2002-03	15RC023	Cpx9	2	core	50.33	1.33	5.13	8.03	0.2	14.33	21.76	0.6	0.03	0.05	0.05	101.84	64.0877		1.82658	0.173418	0	2	0.0459934	0.0969863	0.00143459	0.0363041	0.775324	0.0439575	0	0	1	0	0.102745	0.00145965	0.00614725	0.846044	0.0422155	0.00138881	1	4		41.4345	13.3516	45.2139		1202.71	722.167
2002-03	15RC023	Cpx9	3	core	50.24	1.44	5.11	8.06	0.21	14.05	21.78	0.68	0.04	0.05	0.02	101.68	63.5459		1.82745	0.172547	0	2	0.0465057	0.09562	0.00143784	0.0393959	0.7619	0.0551407	0	0	1	0	0.0943933	0.000585186	0.00646926	0.848744	0.0479528	0.00185595	1	4		40.9125	13.5117	45.5758		1209.53	779.886
2002-03	15RC023	Cpx9	4	core	50.67	1.16	4.54	7.95	0.28	14.3	21.53	0.68	0.02		0.01	101.14	64.2697		1.85072	0.149277	0	2	0.046146	0.0884806	0	0.0318669	0.778666	0.0548403	0	0	1	0	0.099488	0.000293804	0.00866138	0.842474	0.0481513	0.000931814	1	4		41.5819	13.4289	44.9893		1209.29	825.567
2002-03	15RC023	Cpx9	5	core	50.69	1.27	4.72	7.94	0.22	14.29	21.65	0.63	0.02	0.08		101.51	64.2825		1.84593	0.154069	0	2	0.0484966	0.0791062	0.00230318	0.0347847	0.775801	0.0595083	0	0	1	0	0.103165	0	0.00678507	0.844643	0.0444777	0.000929035	1	4		41.5087	13.2993	45.192		1205.09	776.294
2002-03	15RC023	Cpx-B	10	core	50.17	1.16	4.61	8.68	0.18	14.99	20.96	0.4	0.05	0.07	0.04	101.31	63.3291		1.83077	0.169231	0	2	0.0290226	0.105139	0.00201945	0.0318375	0.815485	0.0164962	0	0	1	0	0.143225	0.00117413	0.00556289	0.819413	0.0282981	0.00232739	1	4		42.8004	14.193	43.0065		1182.12	459.444
2002-03	15RC023	Cpx-C	10	core	50.46	1.17	4.27	8.35	0.17	14.67	21.41	0.29	0.05	0.02		100.86	63.7272		1.85263	0.147366	0	2	0.0373906	0.0677611	0.00058052	0.0323087	0.802966	0.0589927	0	0	1	0	0.129597	0	0.00528603	0.842133	0.0206419	0.00234165	1	4		42.1121	13.7217	44.1662		1163.06	317.892
2002-03	15RC023	Cpx-I	12	core	50.29	1.15	3.95	8.97	0.18	14.84	20.91	0.39	0.05	0.02		100.75	62.3268		1.84849	0.151511	0	2	0.0195942	0.0978859	0.000581179	0.0317925	0.813194	0.0369524	0	0	1	0	0.14086	0	0.00560333	0.823401	0.0277913	0.00234431	1	4		42.4003	14.6672	42.9325		1179.79	425.025
2002-03	15TU106	Cpx9	1	core	50.05	1.23	5.31	8.16	0.21	13.95	21.59	0.66	0.04	0.06		101.26	63.0936		1.82766	0.172341	0	2	0.0561749	0.0954568	0.00173216	0.0337822	0.759434	0.0534196	0	0	1	0	0.100289	0	0.00649455	0.844628	0.0467244	0.0018632	1	4		40.8359	13.7472	45.4169		1208.77	811.295
2002-03	15TU106	Cpx9	2	core	49.87	1.32	5.35	8.21	0.24	14.11	21.56	0.68	0.01		0.06	101.41	63.2168		1.81761	0.182395	0	2	0.0474021	0.111136	0	0.0361848	0.766676	0.0386005	0	0	1	0	0.100477	0.00175905	0.00740816	0.841843	0.0480482	0.00046491	1	4		41.0835	13.8051	45.1114		1210.51	835.449
2002-03	15TU106	Cpx9	3	core	49.63	1.34	5.65	8.31	0.14	13.86	21.49	0.68	0.03	0.04	0.03	101.2	62.5169		1.8136	0.186396	0	2	0.056923	0.104232	0.00115559	0.0368294	0.755068	0.0457921	0	0	1	0	0.103902	0.000881834	0.00433276	0.841311	0.0481743	0.00139839	1	4		40.7124	13.925	45.3625		1211.26	842.364
2002-03	15TU106	Cpx9	4	core	49.63	1.23	5.2	8.14	0.28	14.02	21.51	0.64	0.01	0.02		100.68	63.2671		1.82226	0.177745	0	2	0.0472633	0.107991	0.00058055	0.0339674	0.767428	0.0427691	0	0	1	0	0.0991572	0	0.00870686	0.846111	0.0455568	0.000468354	1	4		40.9915	13.8142	45.1943		1207.08	801.603
2002-03	15TU106	Cpx9	5	core	49.82	1.22	5.09	8.08	0.26	14.16	21.35	0.65	0.03	0.05		100.71	63.6691		1.82769	0.172306	0	2	0.047757	0.103407	0.00145016	0.0336629	0.77444	0.0392829	0	0	1	0	0.105177	0	0.00807815	0.839111	0.0462297	0.00140388	1	4		41.4251	13.6906	44.8843		1208.27	789.987
2002-03	15TU106	Cpx9	10	core	50.3	1.16	5.06	8.16	0.26	14.22	21.75	0.64	0.02			101.57	63.5389		1.82998	0.170016	0	2	0.0469343	0.105667	0	0.0317416	0.771265	0.0443917	0	0	1	0	0.0981843	0	0.00801109	0.847736	0.0451406	0.00092815	1	4		41.1286	13.665	45.2064		1206.13	787.654
2002-03	15TU106	Cpx9	11	core	50.36	1.3	5.55	7.94	0.22	14.15	21.84	0.65	0.05	0.01	0.03	102.1	64.0561		1.82211	0.177887	0	2	0.0587661	0.0959825	0.000286045	0.0353773	0.763257	0.046331	0	0	1	0	0.0979111	0.000873129	0.00674141	0.846572	0.0455944	0.00230764	1	4		41.1061	13.3007	45.5932		1207.52	782.777
2002-03	15TU106_Cpx1		1a	core	48.92	1.2	4.82	8.07	0.15	14.22	21.29	0.56	0.02	0		99.25	63.7954		1.82033	0.179674	0	2	0.0316941	0.122159	0	0.0335843	0.788837	0.0237261	0	0	1	0	0.105214	0	0.00472708	0.848712	0.0403979	0.000949296	1	4		41.663	13.5116	44.8254		1199.74	666.768
2002-03	15TU106_Cpx1		1b	core	48.75	1.24	4.8	7.84	0.13	14.09	21.78	0.47		0.03		99.13	64.2499		1.81768	0.182316	0	2	0.028603	0.117254	0.000884321	0.0347742	0.783213	0.0352716	0	0	1	0	0.0919118	0	0.00410512	0.870009	0.0339743	0	1	4		41.1835	13.0691	45.7475		1188.75	565.086
2002-03	15TU106_Cpx1		1c	core	48.69	1.26	4.72	7.89	0.14	14.26	21.63	0.52	0.01		0.12	99.24	64.3792		1.8123	0.1877	0	2	0.0193439	0.135807	0	0.0352738	0.791288	0.0182874	0	0	1	0	0.0914766	0.00359285	0.00441324	0.862519	0.0375234	0.000474788	1	4		41.5638	13.1308	45.3053		1194.53	584.777
2002-03	15TU106_Cpx1		1d	core	48.74	1.24	4.77	7.96	0.17	14.06	21.55	0.54	0.02	0.01		99.06	63.851		1.81828	0.181725	0	2	0.0279867	0.123865	0.00029493	0.0347927	0.781959	0.0311015	0	0	1	0	0.0933444	0	0.00537108	0.861278	0.039055	0.000951728	1	4		41.2226	13.3734	45.404		1196.91	622.388
2002-03	15TU106_Cpx1		1e	core	48.87	1.28	4.6	7.95	0.14	14.16	21.25	0.53	0.01	0.04	0.04	98.87	64.0434		1.82692	0.173082	0	2	0.029576	0.109233	0.00118217	0.0359897	0.789159	0.0348596	0	0	1	0	0.104422	0.00120283	0.00443245	0.851055	0.0384115	0.000476854	1	4		41.6848	13.3611	44.9542		1196.52	638.118
2002-03	15TU106_Cpx10		10a	core	48.7	1.17	5.2	8.09	0.11	13.96	21.41	0.48	0.01		0.01	99.14	63.3107		1.81604	0.183962	0	2	0.0445606	0.108948	0	0.0328151	0.77608	0.0375965	0	0	1	0	0.105717	0.00029996	0.00347398	0.855332	0.0347013	0.000475669	1	4		41.1245	13.5515	45.3241		1191.57	637.62
2002-03	15TU106_Cpx10		10b	core	48.89	1.16	5.12	8.05	0.12	13.96	21.42	0.46	0.01	0.06	0.01	99.26	63.4257		1.82172	0.17828	0	2	0.0465544	0.0986436	0.00176749	0.0325096	0.775482	0.0450425	0	0	1	0	0.107135	0.000299729	0.00378688	0.855073	0.0332298	0.000475303	1	4		41.1361	13.5059	45.358		1189.16	620.365
2002-03	15TU106_Cpx10		10c	core	48.63	1.14	5.42	8.13	0.11	13.88	21.38	0.51	0.01	0.05	0.05	99.31	63.0622		1.81041	0.189587	0	2	0.048208	0.11335	0.00147159	0.0319205	0.770349	0.0347004	0	0	1	0	0.105038	0.00149731	0.00346821	0.852713	0.0368088	0.000474878	1	4		40.9843	13.6494	45.3663		1195.38	684.858
2002-03	15TU106_Cpx10		10d	core	48.64	1.14	5.38	7.93	0.14	14.03	21.51	0.49	0	0.09	0.01	99.36	63.8889		1.80857	0.191434	0	2	0.0443168	0.116031	0.00264562	0.0318814	0.77772	0.0274053	0	0	1	0	0.103124	0.000299094	0.00440867	0.856847	0.035322	0	1	4		41.2467	13.3102	45.4432		1192.79	650.082
2002-03	15TU106_Cpx10		10e	core	48.46	1.27	5.38	7.83	0.13	13.9	21.65	0.53	0.01			99.16	63.9669		1.80535	0.194653	0	2	0.0415526	0.120683	0	0.0355855	0.772	0.030179	0	0	1	0	0.0930576	0	0.00410166	0.864086	0.0382791	0.000475211	1	4		40.9743	13.1639	45.8618		1196.57	661.332
2002-03	15TU106_Cpx10		10f	core	48.65	1.27	5.34	7.91	0.11	13.85	21.63	0.56	0	0.01		99.33	63.6489		1.80989	0.190105	0	2	0.0440163	0.115113	0.000294114	0.0355358	0.768148	0.0368927	0	0	1	0	0.0940623	0	0.00346579	0.862083	0.0403893	0	1	4		40.8641	13.2747	45.8612		1199.59	717.447
2002-03	15TU106_Cpx10		10g	core	48.62	1.22	5.34	7.95	0.13	13.91	21.53	0.52			0.01	99.23	63.6322		1.81067	0.18933	0	2	0.0450364	0.113492	0	0.0341724	0.772283	0.035016	0	0	1	0	0.0990623	0.000299565	0.00410021	0.858994	0.0375436	0	1	4		41.0146	13.3658	45.6196		1195.81	685.393
2002-03	15TU106_Cpx10		10h	core	48.56	1.11	5.48	7.76	0.11	13.8	21.64	0.55	0.01	0		99.02	64.0074		1.81074	0.189258	0	2	0.0515599	0.115672	0	0.031131	0.767153	0.0344844	0	0	1	0	0.091806	0	0.00347384	0.864484	0.0397602	0.000475649	1	4		40.8696	13.0755	46.0549		1198.79	725.217
2002-03	15TU106_Cpx16		16a	core	48.98	1.23	5.08	7.82	0.14	14.11	21.39	0.56	0.01	0.01		99.33	64.3411		1.8207	0.1793	0	2	0.0432424	0.107817	0.000293876	0.0343888	0.781936	0.0323212	0	0	1	0	0.102933	0	0.00440744	0.851829	0.0403567	0.000474164	1	4		41.5649	13.1551	45.2801		1199.88	709.059
2002-03	15TU106_Cpx16		16b	core	48.85	1.24	5.36	7.83	0.17	13.96	21.2	0.58	0.01		0.03	99.23	64.0661		1.81808	0.181921	0	2	0.0531739	0.101649	0	0.0347106	0.774566	0.0358999	0	0	1	0	0.106129	0.000898125	0.00535841	0.84529	0.0418489	0.000474742	1	4		41.4452	13.3254	45.2295		1202.82	767.023
2002-03	15TU106_Cpx16		16c	core	48.83	1.28	5.28	7.87	0.14	14.13	21.43	0.52	0	0.05		99.53	64.2273		1.81211	0.187892	0	2	0.0430276	0.109355	0.00146694	0.0357272	0.781744	0.0286795	0	0	1	0	0.106185	0	0.00440012	0.852004	0.0374118	0	1	4		41.5298	13.2078	45.2624		1196.06	672.526
2002-03	15TU106_Cpx16		16d	core	48.86	1.28	5.18	7.88	0.17	14.15	21.4	0.6	0	0.03		99.55	64.2306		1.81183	0.188172	0	2	0.0382001	0.120827	0.000879487	0.0356998	0.782249	0.0221446	0	0	1	0	0.10137	0	0.00533889	0.850157	0.0431343	0	1	4		41.5628	13.2662	45.171		1203.83	739.195
2002-03	15TU106_Cpx16		16e	core	48.62	1.22	5.1	7.86	0.16	13.96	21.28	0.54	0.01	0.04		98.79	63.978		1.8183	0.181697	0	2	0.0430795	0.108431	0.00118265	0.0343165	0.778326	0.0346642	0	0	1	0	0.102704	0	0.00506769	0.852599	0.0391519	0.000477046	1	4		41.3609	13.3313	45.3078		1198.27	691.289
2002-03	15TU106_Cpx16		16f	core	48.94	1.26	5.09	7.94	0.14	14.1	21.29	0.62	0.01		0.04	99.43	63.9746		1.8173	0.1827	0	2	0.0400466	0.117379	0	0.0351905	0.780561	0.0268226	0	0	1	0	0.10234	0.00119479	0.00440281	0.846955	0.0446337	0.000473665	1	4		41.5532	13.3591	45.0877		1205.78	762.449
2002-03	15TU106_Cpx3		3a	core	49.8	1.12	3.81	8.39	0.18	14.03	21.03	0.64		0.05	0.05	99.1	62.5781		1.86051	0.139488	0	2	0.0282607	0.0931622	0.00147679	0.0314712	0.781422	0.0642069	0	0	1	0	0.104734	0.00150259	0.00569527	0.841714	0.0463545	0	1	4		41.3247	14.1622	44.5131		1203.72	755.302
2002-03	15TU106_Cpx3		3b	core	49.88	1.21	3.8	8.35	0.17	14.12	21.18	0.55	0.01	0	0.04	99.31	62.8393		1.86038	0.139619	0	2	0.0274091	0.0845682	0	0.0339432	0.785118	0.0689612	0	0	1	0	0.106887	0.00120006	0.00536986	0.846298	0.0397692	0.000475756	1	4		41.3829	14.0094	44.6077		1197.44	668.604
2002-03	15TU106_Cpx3		3c	core	50.35	1.13	3.1	8.13	0.18	14.54	21.14	0.54	0.01		0.02	99.14	64.1376		1.87866	0.121339	0	2	0.0149746	0.0824792	0	0.0317117	0.808794	0.0620402	0	0	1	0	0.109137	0.00060027	0.00568801	0.845037	0.0390617	0.000475946	1	4		42.275	13.5557	44.1693		1179.08	448.088
2002-03	15TU106_Cpx3		3d	core	50.25	1.1	3.28	7.83	0.18	14.32	21.15	0.55	0		0	98.66	64.6501		1.8835	0.116496	0	2	0.0283922	0.0660493	0	0.0310109	0.8002	0.074348	0	0	1	0	0.105016	0	0.00571402	0.849303	0.039967	0	1	4		42.1018	13.2128	44.6853		1195.88	664.813
2002-03	15TU106_Cpx3		3e	core	49.41	1.2	4.21	8.02	0.12	14.19	21.25	0.53	0	0.07		99	63.8901		1.84563	0.154367	0	2	0.0309618	0.0922919	0.00206716	0.0337135	0.790201	0.0507643	0	0	1	0	0.107446	0	0.00379621	0.850377	0.0383809	0	1	4		41.702	13.4203	44.8777		1195.93	661.036
2002-03	15TU106_Cpx3		3f	core	48.96	1.28	4.87	8.17	0.16	13.79	21.04	0.61	0.03	0.05	0.05	99.01	62.796		1.82979	0.170215	0	2	0.0442804	0.0981248	0.00147732	0.0359799	0.76833	0.0518074	0	0	1	0	0.10539	0.00150313	0.00506428	0.842415	0.0441974	0.00143017	1	4		41.0623	13.916	45.0217		1205.33	755.669
2002-03	15TU106_Cpx3		3j	core	49.25	1.25	4.69	7.71	0.16	13.91	21.3	0.67		0.02		98.96	64.3386		1.83818	0.161819	0	2	0.044474	0.0950553	0.000590142	0.03509	0.773988	0.0508029	0	0	1	0	0.0947683	0	0.00505756	0.851694	0.0484803	0	1	4		41.3595	13.1286	45.5119		1209.41	834.913
2002-03	15RC023	Cpx1	7	rech	48.53	1.24	6.29	6.96	0.09	13.98	22.59	0.36	0.04	0.1	0.11	100.29	66.7622		1.78532	0.214676	0	2	0.0580253	0.112675	0.00290838	0.03431	0.766723	0.0253578	0	0	1	0	0.076071	0.00325512	0.00280406	0.890317	0.0256754	0.00187705	1	4		40.9149	11.5749	47.5102		1174.46	425.605
2002-03	15RC023	Cpx1	8	rech	47.91	1.29	7.13	7.1	0.15	13.59	22.54	0.39	0.05	0.06	0.01	100.22	65.6839		1.76415	0.235851	0	2	0.073555	0.119286	0.00174665	0.0357265	0.746025	0.0236612	0	0	1	0	0.0756665	0.000296194	0.00467777	0.88917	0.0278408	0.00234849	1	4		40.1415	12.0147	47.8438		1180.18	482.058
2002-03	15RC023	Cpx1	9	rech	47.69	1.29	6.88	7.4	0.11	13.5	22.08	0.45	0.02	0.05	0.12	99.59	64.5933		1.76852	0.231481	0	2	0.0691962	0.122157	0.00146588	0.0359802	0.746347	0.0248534	0	0	1	0	0.082458	0.00357957	0.00345473	0.87721	0.0323522	0.000946066	1	4		40.2023	12.5465	47.2512		1188.86	609.217
2002-03	15RC023	Cpx1	10	rech	50.37	0.81	4.13	6.4	0.18	15.16	22.38	0.3	0.03	0.08	0.08	99.92	70.3154		1.85397	0.146034	0	2	0.0331136	0.0885604	0.0023279	0.0224237	0.831867	0.0217072	0	0	1	0	0.0867104	0.00236858	0.00561101	0.882494	0.0214072	0.00140851	1	4		43.3953	10.5683	46.0364		1162.08	292.637
2002-03	15RC023	Cpx1	11	rech	49.12	0.99	4.92	6.72	0.16	14.37	22.2	0.29	0.05			98.82	68.1366		1.83198	0.16802	0	2	0.0482306	0.0875951	0	0.0277709	0.798995	0.0374086	0	0	1	0	0.0845711	0	0.00505383	0.887028	0.0209686	0.00237871	1	4		42.038	11.2924	46.6697		1161.85	305.204
2002-03	15RC023	Cpx1	12	rech	49.15	0.95	4.47	7.01	0.16	14.43	21.98	0.31	0.02		0.01	98.49	67.3041		1.8404	0.159598	0	2	0.0376566	0.0918906	0	0.026755	0.805528	0.0381703	0	0	1	0	0.0894291	0.000301201	0.00507397	0.881736	0.022504	0.000955275	1	4		42.1339	11.746	46.1201		1165.31	354.145
2002-03	15RC023	Cpx1	13	rech	48.88	1.23	4.36	8.37	0.23	13.99	21.26	0.33	0.03	0.01		98.69	62.5671		1.83663	0.163373	0	2	0.0296934	0.089338	0.000297054	0.0347606	0.783668	0.0622425	0	0	1	0	0.111399	0	0.00731908	0.855805	0.0240388	0.00143787	1	4		41.0347	14.1534	44.8119		1170.47	377.654
2002-03	15RC023	Cpx1	4	rech	50.11	0.94	5.22	6.44	0.06	14.63	23.04	0.26	0.05	0.22		100.97	69.4352		1.82816	0.171843	0	2	0.0525911	0.0820366	0.00634536	0.0257934	0.795716	0.0375174	0	0	1	0	0.0769097	0	0.00185387	0.90052	0.0183895	0.00232685	1	4		42.0002	10.4678	47.532		1154.53	242.052
2002-03	15RC023	Cpx1	5	rech	50.62	0.84	4.43	6.45	0.09	14.99	22.88	0.3	0.02	0.05	0.06	100.73	69.916		1.84919	0.150808	0	2	0.0399109	0.0854721	0.00144403	0.0230797	0.816369	0.0337244	0	0	1	0	0.0778311	0.00176311	0.00278446	0.895443	0.0212466	0.000931963	1	4		42.7055	10.4525	46.842		1161.18	319.077
2002-03	15RC023	Cpx1	6	rech	50.36	0.91	4.51	7.03	0.13	14.9	22.48	0.35	0.03	0.02	0.01	100.73	67.9435		1.84156	0.158437	0	2	0.0359237	0.0980901	0.000578197	0.0250285	0.812292	0.0280877	0	0	1	0	0.0887854	0.00029415	0.00402609	0.880682	0.0248129	0.00139937	1	4		42.4847	11.4536	46.0617		1170.49	383.293
2002-03	15RC023	Cpx1	7	rech	49.95	1.08	4.44	7.19	0.1	14.64	22.38	0.25	0.03	0.01	0.08	100.15	67.0637		1.84166	0.158336	0	2	0.0345887	0.0828376	0.000291487	0.0299496	0.804713	0.04762	0	0	1	0	0.0912145	0.00237264	0.00312258	0.884009	0.0178699	0.00141093	1	4		42.0541	11.7477	46.1982		1152.88	222.995
2002-03	15RC023	Cpx1	8	rech	49.65	1.01	4.22	7.01	0.19	14.74	22.3	0.27	0.02	0.06	0.08	99.55	67.7701		1.84005	0.159945	0	2	0.024367	0.0978589	0.00175795	0.028153	0.814393	0.0334705	0	0	1	0	0.0859094	0.00238489	0.00596354	0.885397	0.0193992	0.000945476	1	4		42.3503	11.607	46.0427		1156.85	231.525
2002-03	15RC023	Cpx2	3	rech	51.24	0.92	4.46	6.16	0.11	15.37	23.24	0.28	0.01	0.26	0.06	102.11	71.3888		1.8456	0.154397	0	2	0.0349223	0.0822354	0.00740368	0.0249235	0.825331	0.0251845	0	0	1	0	0.0781116	0.00173839	0.00335553	0.896783	0.0195522	0.00045945	1	4		43.1884	9.8842	46.9274		1156.86	255.822
2002-03	15RC023	Cpx2	4	rech	51.79	0.91	4.26	6.19	0.1	15.49	23.28	0.3	0.03	0.2	0.04	102.59	71.4483		1.85629	0.143711	0	2	0.0362334	0.0749646	0.00566728	0.024532	0.827706	0.0308971	0	0	1	0	0.0796612	0.00115326	0.00303556	0.893932	0.0208463	0.00137161	1	4		43.3309	9.87116	46.7979		1160.06	268.479
2002-03	15RC023	Cpx2	5	rech	51.5	0.81	4.19	6.02	0.07	15.47	23.25	0.27	0.02	0.25	0.08	101.93	71.987		1.85715	0.142849	0	2	0.0352183	0.0763608	0.0071273	0.0219693	0.831678	0.0276463	0	0	1	0	0.077521	0.00232058	0.00213785	0.898224	0.0188761	0.000919981	1	4		43.4621	9.59809	46.9398		1154.54	231.24
2002-03	15RC023	Cpx2	6	rech	51.82	0.79	3.79	6	0.12	15.48	23.04	0.3	0.03	0.2		101.57	72.067		1.87518	0.12482	0	2	0.0368073	0.0617195	0.00572164	0.0215013	0.835106	0.0391447	0	0	1	0	0.0806888	0	0.00367761	0.893203	0.0210463	0.00138476	1	4		43.6419	9.68	46.678		1160.01	273.102
2002-03	15RC023	Cpx2	7	rech	47.65	1.64	7.21	7.7	0.12	13.62	22.81	0.31	0.01	0.2		101.27	63.8837		1.74168	0.258321	0	2	0.0522572	0.132546	0.00577937	0.0450859	0.742177	0.0221551	0	0	1	0	0.0806441	0	0.00371471	0.893208	0.0219672	0.000466245	1	4		39.5945	12.7536	47.6519		1167.39	325.428
2002-03	15RC023	Cpx3	10	rech	47.75	1.51	7.33	7.68	0.09	13.41	22.1	0.41	0.03	0.13	0.01	100.45	63.5846		1.75819	0.241811	0	2	0.0762621	0.108805	0.00378426	0.0418178	0.736115	0.0332153	0	0	1	0	0.0944416	0.000296183	0.00280655	0.871779	0.0292674	0.00140904	1	4		39.8511	12.9533	47.1956		1184.58	542.059
2002-03	15RC023	Cpx3	11	rech	51.16	0.9	3.79	6.6	0.15	15.3	22.44	0.25		0.01		100.6	69.863		1.87241	0.127585	0	2	0.0358859	0.0595994	0.000289345	0.0247746	0.83481	0.0446404	0	0	1	0	0.0977464	0	0.00464945	0.879866	0.0177386	0	1	4		43.45	10.7549	45.795		1151.79	252.481
2002-03	15RC023	Cpx3	12	rech	49.69	0.9	4	6.88	0.12	14.8	22.11	0.3	0.02	0.09	0.03	98.94	68.2657		1.85084	0.149161	0	2	0.0264251	0.0922722	0.00265025	0.0252136	0.821838	0.0316008	0	0	1	0	0.090414	0.000898852	0.00378547	0.882288	0.0216635	0.000950252	1	4		42.7551	11.3449	45.8999		1162.61	292.43
2002-03	15RC023	Cpx3	13	rech	50.02	0.98	4.59	7.05	0.12	14.67	22.4	0.26	0.01	0.03		100.13	67.5414		1.84284	0.157164	0	2	0.0421266	0.0788924	0.000873794	0.0271557	0.805746	0.0452057	0	0	1	0	0.0930916	0	0.00374423	0.884124	0.0185706	0.00046995	1	4		42.1679	11.5624	46.2697		1155.11	289.338
2002-03	15RC023	Cpx3	7	rech	48.56	1.56	7.74	7.83	0.18	13.59	22.79	0.49	0.03	0.12	0.04	102.93	63.4454		1.74447	0.255525	0	2	0.0721603	0.131157	0.0034081	0.0421505	0.727831	0.0232935	0	0	1	0	0.0807601	0.00115588	0.00547643	0.877106	0.0341264	0.00137473	1	4		39.4355	13.041	47.5236		1192.87	599.737
2002-03	15RC023	Cpx3	8	rech	48.56	1.6	7.58	7.93	0.13	13.62	22.88	0.43	0.02	0.12		102.87	63.2019		1.74663	0.253371	0	2	0.0679367	0.126355	0.00341231	0.0432846	0.730338	0.0286732	0	0	1	0	0.0834802	0	0.00396008	0.881657	0.0299846	0.000917616	1	4		39.3827	13.0749	47.5424		1185.25	530.279
2002-03	15RC023	Cpx3	9	rech	48.3	1.68	7.67	7.77	0.13	13.53	22.96	0.4	0.02	0.1	0.05	102.61	63.5211		1.74213	0.25787	0	2	0.0681608	0.124597	0.00285153	0.0455758	0.727539	0.0312763	0	0	1	0	0.0784758	0.00145068	0.00397114	0.887212	0.0279706	0.000920179	1	4		39.2613	12.8608	47.8779		1181.23	484.439
2002-03	15RC023	Cpx3	10	rech	48.19	1.7	7.85	8.07	0.1	13.47	22.71	0.42	0.03			102.54	62.5348		1.73945	0.260545	0	2	0.0733853	0.125627	0	0.0461527	0.724851	0.0299843	0	0	1	0	0.087967	0	0.003057	0.878204	0.029391	0.0013813	1	4		39.1877	13.3339	47.4784		1184.77	518.387
2002-03	15RC023	Cpx5	4	rech	50.29	0.85	3.83	6.53	0.14	15.07	22.39	0.27	0.02	0.09		99.48	69.7685		1.86094	0.139055	0	2	0.0279693	0.0814527	0.00263293	0.0236572	0.831362	0.0329264	0	0	1	0	0.0876772	0	0.00438751	0.887622	0.0193697	0.000944041	1	4		43.178	10.722	46.1		1156.08	233.141
2002-03	15RC023	Cpx5	5	rech	50.87	0.89	3.77	6.27	0.12	15.22	22.37	0.3	0.04	0.15	0.07	100.07	70.8236		1.87039	0.129612	0	2	0.0337462	0.0655417	0.0043602	0.0246123	0.834275	0.0374641	0	0	1	0	0.0897662	0.00207031	0.00373671	0.881166	0.0213845	0.00187603	1	4		43.6348	10.2779	46.0873		1161.65	272.428
2002-03	15RC023	Cpx5	6	rech	47.16	1.71	7.58	8.02	0.19	13.32	22.04	0.4	0.08	0.09	0.01	100.6	62.418		1.73585	0.264148	0	2	0.0646568	0.134492	0.00261894	0.0473398	0.730917	0.0199753	0	0	1	0	0.0923762	0.000296078	0.00592286	0.869105	0.0285435	0.00375611	1	4		39.4496	13.6425	46.908		1183.79	410.637
2002-03	15RC023	Cpx5	7	rech	48.8	1.17	6.08	6.89	0.1	13.98	22.72	0.32	0.04	0.05		100.15	66.9861		1.79768	0.202321	0	2	0.0616312	0.0991334	0.00145615	0.0324168	0.767758	0.0376046	0	0	1	0	0.0754982	0	0.00311983	0.896649	0.0228534	0.00187958	1	4		40.8433	11.4566	47.7001		1167.44	380.818
2002-03	15RC023	Cpx5	8	rech	49.61	1.15	5.45	7.27	0.07	14.41	22.41	0.3	0.01	0.1		100.78	66.4668		1.8172	0.182796	0	2	0.0524707	0.0858355	0.00289587	0.0316828	0.786907	0.0402084	0	0	1	0	0.0966334	0	0.00217156	0.879424	0.0213041	0.000467244	1	4		41.6093	11.8893	46.5013		1163.96	380.251
2002-03	15RC023	Cpx5	9	rech	48.62	1.22	6.4	6.94	0.13	14.03	22.86	0.37	0.03	0.04	0.02	100.66	66.9051		1.7809	0.219102	0	2	0.0571684	0.12123	0.00115832	0.0336106	0.766137	0.0206951	0	0	1	0	0.0706401	0.00058928	0.0040328	0.897062	0.0262745	0.0014017	1	4		40.7564	11.5224	47.7212		1175.28	438.526
2002-03	15RC023	Cpx5	10	rech	48.67	1.32	6.71	7.02	0.14	13.89	22.93	0.32	0.01	0.01		101.02	66.4275		1.77833	0.221666	0	2	0.0672718	0.104688	0.000288866	0.0362759	0.756622	0.0348536	0	0	1	0	0.0749439	0	0.0043323	0.89759	0.0226678	0.000466081	1	4		40.3956	11.6825	47.9218		1167.77	416.036
2002-03	15RC023	Cpx5	11	rech	48.59	1.33	6.64	7.26	0.09	14.08	22.92	0.27	0.03	0.06		101.27	65.9794		1.77146	0.228538	0	2	0.0567499	0.117599	0.00172934	0.0364694	0.765266	0.0221868	0	0	1	0	0.0815396	0	0.00277886	0.895203	0.0190835	0.00139513	1	4		40.6069	11.8915	47.5016		1158.76	278.173
2002-03	15RC023	Cpx5	12	rech	48.99	1.29	6.39	7.19	0.11	14.08	22.94	0.35	0.03	0.13		101.5	66.1965		1.78173	0.218267	0	2	0.0556162	0.114409	0.00373786	0.0352872	0.763418	0.0275315	0	0	1	0	0.0767212	0	0.00338818	0.893821	0.0246781	0.00139176	1	4		40.6227	11.8156	47.5616		1172.16	402.722
2002-03	15RC023	Cpx5	14	rech	50.48	0.93	5.07	6.95	0.09	14.79	22.68	0.34		0.05	0.02	101.4	68.0313		1.8339	0.166096	0	2	0.0509714	0.0868123	0.00143606	0.0254116	0.801033	0.034336	0	0	1	0	0.0899815	0.00058446	0.0027691	0.882718	0.0239466	0	1	4		42.2118	11.2718	46.5164		1169.27	451.572
2002-03	15RC023	Cpx5	15	rech	49	1.3	6.28	7.15	0.08	14.11	22.98	0.32	0.03	0.02	0.01	101.28	66.3688		1.78568	0.214324	0	2	0.0553854	0.111101	0.000576211	0.0356321	0.766582	0.0307236	0	0	1	0	0.0760573	0.000293139	0.00246908	0.897178	0.0226081	0.00139456	1	4		40.6867	11.6952	47.6181		1167	362.467
2002-03	15RC023	Cpx5	16	rech	48.96	1.28	6.54	7.23	0.12	13.98	23.2	0.31	0.03	0.08		101.73	65.9123		1.77751	0.222487	0	2	0.0573336	0.116161	0.00229618	0.0349521	0.756665	0.032592	0	0	1	0	0.0707385	0	0.0036897	0.902363	0.0218193	0.00138932	1	4		40.2009	11.8574	47.9417		1165.16	345.103
2002-03	15RC023	Cpx5	17	rech	48.94	1.34	6.44	8.09	0.12	14.06	22.15	0.29	0.04	0.1	0.03	101.6	63.4763		1.7827	0.217302	0	2	0.0591565	0.104179	0.00287978	0.0367122	0.763526	0.0335458	0	0	1	0	0.108691	0.000879028	0.00370198	0.864389	0.0204795	0.00185859	1	4		40.6556	13.3181	46.0263		1164.42	344.498
2002-03	15RC023	Cpx5	18	rech	49.49	1.23	6.47	7.29	0.1	14.38	23	0.29	0.02	0.16	0.01	102.44	66.359		1.78308	0.216919	0	2	0.0577991	0.109076	0.00455741	0.0333312	0.772391	0.0228452	0	0	1	0	0.0877076	0.000289815	0.00305135	0.887776	0.0202563	0.000919163	1	4		41.0225	11.8268	47.1507		1162.15	334.353
2002-03	15RC023	Cpx5	20	rech	47.75	1.36	6.56	7.01	0.12	13.83	22.9	0.35	0.01	0.35	0.03	100.27	66.3628		1.75857	0.241427	0	2	0.043295	0.138057	0.0101906	0.0376719	0.759336	0.0114492	0	0	1	0	0.0663749	0.000888742	0.00374289	0.903534	0.0249898	0.000469782	1	4		40.3367	11.6667	47.9966		1172.76	367.093
2002-03	15RC023	Cpx5	21	rech	48.8	1.21	6.21	7.02	0.11	14	22.74	0.28	0.02	0.08		100.47	66.6032		1.79318	0.206819	0	2	0.0621025	0.0963945	0.00232402	0.0334412	0.766933	0.0388053	0	0	1	0	0.0804998	0	0.00342323	0.895193	0.0199467	0.00093744	1	4		40.7672	11.6477	47.5851		1160.54	341.244
2002-03	15RC023	Cpx5	22	rech	48.26	1.32	6.55	7.37	0.09	13.85	22.56	0.3	0.02	0.09		100.41	65.2686		1.7758	0.224205	0	2	0.0598336	0.111029	0.00261814	0.0365318	0.759767	0.0302207	0	0	1	0	0.085518	0	0.0028047	0.889337	0.0214011	0.000938738	1	4		40.4416	12.2199	47.3385		1165.21	362.098
2002-03	15RC023	Cpx5	23	rech	48.32	1.23	6.03	7.12	0.11	13.9	22.4	0.34	0.02	0.12	0.01	99.6	66.1275		1.79119	0.208812	0	2	0.0546158	0.107473	0.00351674	0.0342935	0.768164	0.0319374	0	0	1	0	0.08129	0.000298182	0.00345339	0.889578	0.0244344	0.0009457	1	4		40.8186	11.911	47.2703		1171.55	417.807
2002-03	15RC023	Cpx5	24	rech	49.06	1.13	6.07	7.02	0.11	13.97	22.81	0.34	0.03	0.04	0.07	100.65	66.5555		1.79912	0.200883	0	2	0.0614489	0.101515	0.00115968	0.0311675	0.763753	0.0409555	0	0	1	0	0.0727963	0.00206489	0.00341636	0.896147	0.0241724	0.00140334	1	4		40.6558	11.6409	47.7033		1170.39	430.418
2002-03	15RC023	Cpx5	25	rech	49.41	1.09	5.68	7.48	0.14	14.22	22.29	0.35	0.05	0.05		100.76	65.53		1.81058	0.189417	0	2	0.0558748	0.0992118	0.0014485	0.0300415	0.776834	0.0365895	0	0	1	0	0.0933979	0	0.00434481	0.875056	0.0248645	0.00233713	1	4		41.2019	12.3867	46.4114		1172.8	424.212
2002-03	15RC023	Cpx5	26	rech	48.57	1.3	6.45	7.86	0.1	13.84	22.38	0.35	0.04	0.05		100.94	63.7788		1.77937	0.220628	0	2	0.057848	0.116419	0.00144815	0.0358207	0.755892	0.0325729	0	0	1	0	0.0917934	0	0.00310268	0.878376	0.0248585	0.00186925	1	4		40.2465	12.9855	46.768		1173.74	424.002
2002-03	15RC023	Cpx5	28	rech	46.79	1.81	7.89	8.28	0.11	12.94	22.75	0.41	0.03	0.12	0.01	101.14	60.9802		1.71602	0.283983	0	2	0.0570334	0.154171	0.00347932	0.0499274	0.707502	0.0278873	0	0	1	0	0.0718687	0.000295009	0.00341665	0.893865	0.0291515	0.00140346	1	4		38.0641	13.8453	48.0906		1183.55	440.675
2002-03	15RC023	Cpx7	6	rech	48.96	1.18	6.27	6.91	0.14	14.12	22.8	0.38	0.03	0.16	0.02	100.97	67.1422		1.78804	0.211957	0	2	0.0579003	0.112915	0.00461957	0.0324123	0.768769	0.0233836	0	0	1	0	0.0747216	0.000587535	0.00433015	0.892058	0.0269047	0.00139755	1	4		40.9753	11.4781	47.5466		1176.8	456.518
2002-03	15RC023	Cpx8	5	rech	51.55	0.89	4.27	6.23	0.12	15.56	23.19	0.34	0.04	0.15	0.08	102.42	71.4089		1.84938	0.150624	0	2	0.0299084	0.0939094	0.00425435	0.0240148	0.832206	0.0157067	0	0	1	0	0.077277	0.00230863	0.003646	0.89129	0.0236474	0.00183048	1	4		43.4791	9.95483	46.566		1166.88	299.351
2002-03	15RC023	Cpx8	6	rech	51.3	0.91	4.55	6.85	0.13	15.18	22.87	0.29	0.02		0.07	102.17	68.906		1.84931	0.150694	0	2	0.0426062	0.0799288	0	0.0246732	0.815808	0.0369838	0	0	1	0	0.0895727	0.00202982	0.00396893	0.883241	0.0202674	0.000919667	1	4		42.7236	11.0214	46.255		1159.54	320.481
2002-03	15RC023	Cpx8	7	rech	50.43	1.23	5.17	7.82	0.19	14.66	22.37	0.35	0.05	0.02		102.29	65.2135		1.82178	0.178223	0	2	0.0418807	0.0957476	0.000571191	0.0334198	0.789524	0.0388571	0	0	1	0	0.101617	0	0.00581298	0.865753	0.0245122	0.00230402	1	4		41.6127	12.7567	45.6305		1171.77	379.029
2002-03	15RC023	Cpx9	6	rech	48.96	1.35	6.7	7.15	0.13	13.96	22.89	0.36	0.03	0.31		101.84	66.1298		1.77591	0.224092	0	2	0.0623147	0.105931	0.00888967	0.0368302	0.7549	0.0311344	0	0	1	0	0.0798012	0	0.00399357	0.889501	0.0253157	0.00138806	1	4		40.4715	11.8407	47.6878		1174.47	424.387
2002-03	15RC023	Cpx9	7	rech	47.74	1.57	7.21	7.8	0.12	13.4	22.8	0.34	0.02	0.12		101.12	63.2075		1.74832	0.251675	0	2	0.0595	0.127286	0.00347429	0.0432445	0.731593	0.0349029	0	0	1	0	0.0766713	0	0.00372186	0.894533	0.0241394	0.000934284	1	4		39.1497	12.9813	47.8691		1172.26	393.595
2002-03	15RC023	Cpx-D	11	rech	47.01	1.67	7.56	7.93	0.11	13.3	22.46	0.35	0.02	0.22	0.06	100.69	62.6472		1.72965	0.270354	0	2	0.0574539	0.139976	0.00639933	0.0462142	0.729531	0.0204255	0	0	1	0	0.0835754	0.00177577	0.00342767	0.885317	0.0249657	0.000938655	1	4		39.1746	13.2853	47.5401		1175.46	388.861
2002-03	15TU106	Cpx9	6	rech	48.41	1.28	6.28	6.59	0.12	14.07	22.78	0.32	0.02	0.43	0.01	100.31	68.1026		1.78043	0.219573	0	2	0.0526215	0.107389	0.0125027	0.0354072	0.771451	0.0206291	0	0	1	0	0.074649	0.00029584	0.00373774	0.897563	0.0228164	0.000938271	1	4		41.1349	11.0058	47.8593		1167.96	343.876
2002-03	15TU106	Cpx9	7	rech	47.71	1.39	6.81	7.04	0.1	13.68	22.62	0.31		0.35		100.01	66.0232		1.76282	0.237175	0	2	0.0593602	0.112541	0.0102238	0.0386284	0.753548	0.0256994	0	0	1	0	0.0792707	0	0.00312924	0.895394	0.022206	0	1	4		40.3057	11.8016	47.8927		1167.46	373.55
2002-03	15TU106	Cpx9	8	rech	47.36	1.52	7.05	7.19	0.13	13.56	22.6	0.31	0.02	0.26		100	65.3494		1.75094	0.249064	0	2	0.0581051	0.12199	0.00759936	0.0422663	0.747383	0.0226569	0	0	1	0	0.0776314	0	0.00407043	0.895136	0.0222192	0.000943186	1	4		39.9912	12.1115	47.8972		1167.8	334.731
2002-03	15TU106	Cpx9	9	rech	46.74	1.57	7.48	7.29	0.09	13.3	22.71	0.39	0.02	0.34	0.03	99.96	64.5945		1.72886	0.271136	0	2	0.0549283	0.14782	0.00994251	0.0436781	0.733413	0.0102182	0	0	1	0	0.0674425	0.000892608	0.00281938	0.899935	0.0279669	0.00094365	1	4		39.3959	12.2633	48.3408		1180.54	420.37
2002-03	15TU106	Cpx9	12	rech	49.17	1.33	6.42	6.9	0.09	14.39	22.98	0.44	0.04	0.36		102.12	67.5904		1.7744	0.225597	0	2	0.047437	0.128316	0.0102707	0.036099	0.774172	0.00370499	0	0	1	0	0.0761934	0	0.00275064	0.888431	0.0307831	0.00184128	1	4		41.3207	11.2601	47.4192		1184.64	460.075
2002-03	15TU106	Cpx9	13	rech	47.73	1.72	8.51	7.88	0.13	13.35	22.73	0.44	0.01	0.08		102.58	62.8827		1.72101	0.278988	0	2	0.0826312	0.132003	0.00228049	0.0466458	0.717627	0.0188132	0	0	1	0	0.0867737	0	0.00396985	0.878039	0.0307577	0.00045994	1	4		39.0604	13.1481	47.7916		1188.41	562.147
2002-03	15TU106	Cpx9	14	rech	49.9	1.13	6.16	6.8	0.1	14.66	23.18	0.28		0.35	0.01	102.57	68.3131		1.79341	0.206594	0	2	0.0543143	0.100754	0.00994468	0.0305456	0.785483	0.0189586	0	0	1	0	0.0846472	0.000289098	0.0030438	0.89251	0.0195094	0	1	4		41.6614	11.0005	47.3381		1159.54	322.336
2002-03	15TU106	Cpx9	15	rech	48.63	1.63	7.75	7.73	0.12	13.5	22.98	0.41	0.04	0.2		102.99	63.5893		1.74765	0.252353	0	2	0.0758796	0.113073	0.0056823	0.0440584	0.723283	0.0380237	0	0	1	0	0.0811967	0	0.00365233	0.884752	0.0285655	0.00183366	1	4		39.224	12.7955	47.9805		1182.74	493.315
2002-03	15TU106	Cpx17	1	rech	49.87	1.04	5.12	6.81	0.16	14.91	22.63	0.3	0.03	0.05	0.03	100.95	68.6464		1.81888	0.18112	0	2	0.0389515	0.106277	0.00144172	0.0285292	0.810713	0.0140875	0	0	1	0	0.0873275	0.000880143	0.00494223	0.884242	0.0212126	0.00139571	1	4		42.4993	11.1468	46.3539		1162.83	300.688
2002-03	15TU106	Cpx17	2	rech	49.45	1.1	5.3	6.91	0.09	14.75	22.42	0.32	0.01	0.07	0.04	100.46	68.0979		1.8129	0.187103	0	2	0.0418855	0.105737	0.00202885	0.0303313	0.806165	0.0138524	0	0	1	0	0.0922433	0.0011796	0.0027944	0.880571	0.0227439	0.000467645	1	4		42.3993	11.2881	46.3126		1167.11	370.127
2002-03	15TU106	Cpx17	3	rech	49	1.15	5.48	7.21	0.16	14.38	22.44	0.33	0.03	0.07	0.02	100.27	66.6049		1.80287	0.197131	0	2	0.0404863	0.115908	0.00203616	0.0318242	0.788773	0.0209732	0	0	1	0	0.0849448	0.000591923	0.00498571	0.88453	0.0235391	0.00140799	1	4		41.5118	11.9367	46.5514		1168.96	354.966
2002-03	15TU106	Cpx17	4	rech	47.98	1.19	5.8	7.32	0.12	14.03	22.18	0.3	0.04	0.12		99.08	65.7143		1.78799	0.212014	0	2	0.0427054	0.122641	0.00353533	0.0333536	0.779447	0.0183178	0	0	1	0	0.0871401	0	0.00378725	0.885497	0.0216737	0.0019014	1	4		41.0921	12.2249	46.683		1165.15	302.726
2002-03	15TU106	Cpx17	5	rech	49.77	0.84	4.09	6.56	0.11	14.9	22.31	0.32	0.03	0.1		99.03	69.4315		1.84928	0.150719	0	2	0.0283778	0.0969271	0.00293751	0.023475	0.825366	0.0229171	0	0	1	0	0.083976	0	0.00346152	0.888089	0.0230512	0.00142189	1	4		42.9713	10.7918	46.2369		1165.64	305.945
2002-03	15TU106	Cpx17	6	rech	49.06	0.94	4.51	6.92	0.1	14.74	22.12	0.29	0.02	0.08		98.78	68.0517		1.82929	0.17071	0	2	0.0274706	0.110073	0.00235825	0.0263618	0.819365	0.0143721	0	0	1	0	0.0913147	0	0.00315787	0.883613	0.0209634	0.000951248	1	4		42.6332	11.3907	45.9761		1161.54	277.406
2002-03	15TU106	Cpx17	7	rech	49.04	1.01	4.96	6.95	0.16	14.51	22.13	0.33	0.03	0.07	0.07	99.26	67.6142		1.82098	0.179017	0	2	0.0380372	0.107686	0.00205494	0.0282078	0.803245	0.0207694	0	0	1	0	0.0873431	0.00209084	0.00503169	0.880357	0.0237562	0.00142097	1	4		42.1776	11.5956	46.2268		1169.03	362.625
2002-03	15TU106_Cpx1		1f	rech	49.95	0.77	4.23	6.09	0.06	15.07	22.52	0.23	0.01	0.12	0.03	99.08	71.2193		1.85295	0.147049	0	2	0.0378771	0.0796995	0.00351929	0.0214838	0.833425	0.0239953	0	0	1	0	0.0852144	0.000895194	0.00188503	0.894991	0.0165411	0.000473192	1	4		43.4254	9.94129	46.6333		1147.97	203.629
2002-03	15TU106_Cpx1		1g	rech	49.31	0.93	4.78	6.42	0.08	14.94	22.42	0.29		0.22	0.02	99.41	69.9438		1.82422	0.175782	0	2	0.0326185	0.105774	0.00643442	0.0258772	0.823981	0.00531463	0	0	1	0	0.0875137	0.000595167	0.00250652	0.888585	0.0207993	0	1	4		43.0575	10.5091	46.4334		1161.27	299.19
2002-03	15TU106_Cpx1		1h	rech	49.72	0.88	4.49	6.16	0.1	15.1	22.62	0.26	0.03	0.28	0	99.64	71.0254		1.83439	0.165609	0	2	0.0296165	0.0989958	0.00816702	0.0244194	0.830544	0.00825747	0	0	1	0	0.0827889	0	0.00312464	0.894078	0.018597	0.00141186	1	4		43.3074	10.0724	46.6202		1154.63	189.608
2002-03	15TU106_Cpx1		1i	rech	49.86	0.81	4.08	6.09	0.08	15.22	22.54	0.31	0.02	0.26	0.01	99.28	71.4219		1.84469	0.155311	0	2	0.0225832	0.103222	0.00760482	0.0225397	0.83948	0.00456964	0	0	1	0	0.080615	0.000297604	0.00250668	0.893402	0.0222352	0.000943865	1	4		43.6367	9.9238	46.4395		1163.49	262.906
2002-03	15TU106_Cpx1		1j	rech	49.79	0.88	4.54	6.39	0.11	14.94	22.64	0.3		0.25		99.84	70.0422		1.8348	0.165196	0	2	0.0319708	0.0985932	0.00728337	0.0243906	0.820773	0.016989	0	0	1	0	0.0813228	0	0.00343304	0.893811	0.0214327	0	1	4		42.8619	10.4619	46.6761		1162.15	308.542
2002-03	15TU106_Cpx10		10i	rech	48.19	1.11	5.88	6.78	0.1	14.03	22.7	0.28		0.29	0.04	99.4	67.4195		1.78899	0.211013	0	2	0.0462381	0.11443	0.00851125	0.0309931	0.776484	0.0233435	0	0	1	0	0.0726962	0.00119448	0.00314405	0.902813	0.0201519	0	1	4		41.0206	11.2849	47.6944		1160.36	312.548
2002-03	15TU106_Cpx10		10j	rech	47.93	1.26	6.28	7.04	0.08	13.89	22.44	0.37	0	0.3	0.01	99.6	66.3641		1.77611	0.223891	0	2	0.0503622	0.121086	0.00878877	0.0351176	0.767343	0.0173029	0	0	1	0	0.0797554	0.000298078	0.00251068	0.890855	0.0265811	0	1	4		40.841	11.7441	47.4148		1176.54	455.01
2002-03	15TU106_Cpx16		16g	rech	50.39	0.72	3.67	5.71	0.03	15.55	22.56	0.3	0.01	0.24	0.07	99.25	73.1421		1.86201	0.137988	0	2	0.0218332	0.091085	0.00701123	0.0200107	0.85663	0.0034296	0	0	1	0	0.0819195	0.00208067	0.000938854	0.893098	0.0214915	0.000471354	1	4		44.4517	9.20414	46.3441		1161.1	253.989
2002-03	15TU106_Cpx16		16h	rech	50.53	0.69	3.69	5.79	0.11	15.55	22.54	0.29	0.02	0.26	0.03	99.5	72.8679		1.86321	0.136795	0	2	0.0235549	0.08906	0.00757931	0.0191361	0.854804	0.00586549	0	0	1	0	0.0835992	0.000889816	0.00343513	0.890404	0.0207309	0.000940698	1	4		44.3555	9.44182	46.2027		1159.42	232.5
2002-03	15TU106_Cpx16		16i	rech	50.56	0.69	3.76	5.94	0.08	15.61	22.49	0.24	0.02	0.26	0.1	99.75	72.4362		1.86075	0.139252	0	2	0.0238267	0.0877246	0.00756482	0.0190995	0.856462	0.00532221	0	0	1	0	0.0897527	0.00296038	0.0024935	0.886731	0.0171238	0.0009389	1	4		44.4111	9.60821	45.9807		1149.73	157.378
2002-03	15TU106_Cpx16		16j	rech	50.42	0.73	3.65	6.12	0.13	15.38	22.37	0.26	0.01	0.13	0.09	99.29	71.5349		1.86595	0.134053	0	2	0.0251378	0.0835997	0.00380351	0.0203194	0.84855	0.0185894	0	0	1	0	0.0872003	0.00267921	0.00407454	0.88692	0.0186543	0.000472069	1	4		43.9906	10.0296	45.9798		1153.94	217.518
2002-03	15TU106_Cpx3		3g	rech	48.3	1.12	5.58	6.66	0.08	14.23	22.46	0.31	0.01	0.27		99.02	68.1187		1.7979	0.202102	0	2	0.0426819	0.111607	0.0079456	0.0313565	0.789674	0.016735	0	0	1	0	0.0789587	0	0.00252201	0.895673	0.0223711	0.000474818	1	4		41.6677	11.0714	47.2608		1165.93	339.415
2002-03	15TU106_Cpx3		3h	rech	47.25	1.34	6.57	7.02	0.1	13.6	22.38	0.39	0	0.32	0.06	99.03	65.9554		1.762	0.237995	0	2	0.0507408	0.130848	0.00943409	0.0375839	0.756082	0.0153111	0	0	1	0	0.0727441	0.0017998	0.00315823	0.894102	0.0281954	0	1	4		40.3837	11.8607	47.7556		1180.03	474.428
2002-03	15TU106_Cpx3		3i	rech	47.41	1.24	6.07	6.76	0.09	13.9	22.5	0.28		0.4	0.04	98.69	67.2798		1.77327	0.226728	0	2	0.0408341	0.124602	0.011828	0.0348834	0.775077	0.0127746	0	0	1	0	0.0740504	0.00120346	0.00285093	0.901592	0.0203035	0	1	4		40.9888	11.3318	47.6794		1161.31	281.825
2002-03	15TU106_Cpx3		3k	rech	46.23	1.56	7.68	7.77	0.08	12.85	21.76	0.44	0.08	0.17	0.05	98.67	62.3181		1.73442	0.265584	0	2	0.0739797	0.134354	0.00504224	0.0440196	0.718716	0.0238882	0	0	1	0	0.0855161	0.00150892	0.0025419	0.874602	0.032003	0.0038285	1	4		39.0688	13.3887	47.5426		1190.08	496.821
2002-03	15TU106_Cpx6		6g	rech	48.25	1.11	5.51	6.61	0.05	14.18	22.6	0.24	0.01	0.25	0.02	98.83	68.2059		1.80051	0.199485	0	2	0.04283	0.104811	0.00737538	0.031154	0.788861	0.0249689	0	0	1	0	0.0764775	0.000600339	0.00158019	0.903503	0.0173628	0.000476002	1	4		41.5146	10.9377	47.5478		1151.95	221.262
2002-03	15TU106_Cpx6		6h	rech	48.47	1.03	5.32	6.62	0.11	14.2	22.49	0.31	0.05	0.31		98.91	68.2037		1.80661	0.193385	0	2	0.0403019	0.110976	0.0091348	0.028875	0.789052	0.0216596	0	0	1	0	0.0736925	0	0.00347235	0.898057	0.0224008	0.00237723	1	4		41.5967	11.0601	47.3432		1165.5	285.153
2002-03	15TU106_Cpx6		6i	rech	48.55	0.98	5.18	6.67	0.1	14.49	22.46	0.3	0	0.28	0.06	99.07	68.4783		1.80535	0.194648	0	2	0.0323555	0.120871	0.00823144	0.0274088	0.803278	0.00785545	0	0	1	0	0.0786733	0.0017947	0.00314928	0.894755	0.0216273	0	1	4		42.0877	11.0317	46.8806		1163.61	314.484
2002-03	15TU106_Cpx6		6j	rech	48.18	1.06	5.88	6.84	0.09	14.02	22.41	0.27		0.29	0.02	99.06	67.21		1.79473	0.205272	0	2	0.0528587	0.103975	0.00854033	0.0296982	0.778583	0.026345	0	0	1	0	0.0827372	0.000599279	0.00283931	0.894326	0.0194986	0	1	4		41.2209	11.4303	47.3488		1159.24	328.17
2002-03	15RC023	Cpx1	9	rim	45.94	1.81	8.02	8.2	0.1	12.63	22.22	0.38	0.02	0.06		99.38	60.6337		1.71517	0.284829	0	2	0.0680458	0.141817	0.00177098	0.0508261	0.702983	0.034557	0	0	1	0	0.0796251	0	0.00316195	0.888756	0.0275048	0.000952479	1	4		37.9806	14.0019	48.0175
2002-03	15RC023	Cpx1	10	rim	45.56	1.79	7.88	8.09	0.18	12.52	22.14	0.42	0.01		0.01	98.6	60.7472		1.71392	0.286082	0	2	0.0632697	0.15263	0	0.0506467	0.702159	0.0312946	0	0	1	0	0.0705618	0.000302603	0.00573479	0.89229	0.0306312	0.000479861	1	4		37.859	14.0306	48.1104
2002-03	15RC023	Cpx1	11	rim	46.09	2.04	7.19	9.19	0.21	12.43	21.66	0.42	0.05	0.01	0.01	99.3	57.4931		1.72962	0.270383	0	2	0.0475991	0.140278	0.00029668	0.0575792	0.695407	0.0588393	0	0	1	0	0.0892636	0.000301864	0.00667423	0.870811	0.0305563	0.00239344	1	4		37.3619	15.8523	46.7857
2002-03	15RC023	Cpx2	8	rim	47.09	1.68	7.68	8	0.15	13.28	22.74	0.44	0.02	0.05	0.03	101.16	62.406		1.72296	0.277038	0	2	0.0541228	0.161148	0.00144631	0.0462326	0.724386	0.0126645	0	0	1	0	0.0709514	0.000882949	0.00464812	0.891373	0.031211	0.000933439	1	4		38.8375	13.3721	47.7904
2002-03	15RC023	Cpx2	9	rim	46.32	1.99	8.33	8.38	0.08	12.68	22.58	0.33	0.01	0.04	0.08	100.82	60.2089		1.70684	0.293158	0	2	0.0685843	0.137148	0.00116528	0.0551531	0.696576	0.0413734	0	0	1	0	0.0796916	0.00237128	0.00249663	0.891396	0.0235747	0.000470039	1	4		37.6796	14.1024	48.2179
2002-03	15RC023	Cpx5	19	rim	44.63	2.28	9.47	8.99	0.1	11.92	22.16	0.44	0.04	0.04	0.09	100.16	57.0062		1.6587	0.341302	0	2	0.0734802	0.172779	0.00117529	0.0637334	0.660452	0.0283794	0	0	1	0	0.0782304	0.00269061	0.0031476	0.882332	0.0317031	0.00189631	1	4		36.1828	15.4787	48.3385
2002-03	15RC023	Cpx5	29	rim	44.18	2.68	10	9.53	0.18	12.03	21.87	0.47	0.02	0.04		101	55.7978		1.62973	0.370267	0	2	0.0644645	0.190477	0.00116653	0.0743562	0.661578	0.00795777	0	0	1	0	0.0955293	0	0.00562344	0.864294	0.0336122	0.000941087	1	4		36.2417	16.4116	47.3467
2002-03	15RC023	Cpx7	7	rim	47.66	1.53	7.1	7.77	0.1	13.3	22.5	0.39	0.02	0.05	0.03	100.45	63.1229		1.75643	0.243565	0	2	0.0648005	0.121294	0.00145678	0.0424093	0.730726	0.0393134	0	0	1	0	0.0788383	0.000889338	0.00312116	0.888346	0.0278645	0.000940193	1	4		39.2517	13.0298	47.7185
2002-03	15RC023	Cpx7	8	rim	47.25	1.42	7.21	7.65	0.17	13.34	22.44	0.35	0.02	0.04		99.89	63.5541		1.74968	0.250319	0	2	0.0643275	0.131793	0.00117101	0.0395492	0.736441	0.0267183	0	0	1	0	0.0783679	0	0.00533144	0.890229	0.0251266	0.000944705	1	4		39.4054	12.9602	47.6343
2002-03	15RC023	Cpx9	8	rim	45.62	2.36	8.77	9.05	0.17	12.24	22.24	0.42	0.04	0.01		100.92	57.4918		1.68356	0.316437	0	2	0.0649837	0.152082	0.000291756	0.0655055	0.673411	0.0437254	0	0	1	0	0.0834672	0	0.00531327	0.879287	0.0300491	0.00188297	1	4		36.6525	15.4896	47.8579
2002-03	15TU106_Cpx1		1k	rim	48.36	1.15	5.53	7.29	0.12	14.1	22.32	0.28	0	0.02		99.17	65.9187		1.8006	0.199398	0	2	0.0432551	0.111356	0.000588717	0.0322048	0.782664	0.029931	0	0	1	0	0.0856818	0	0.003784	0.890323	0.0202115	0	1	4		41.1119	12.1211	46.767
2002-03	15TU106_Cpx1		1l	rim	49.63	0.89	4.34	6.7	0.08	14.73	22.54	0.29	0.01		0.03	99.24	68.7354		1.84171	0.158287	0	2	0.031514	0.0984283	0	0.0248405	0.814902	0.0303151	0	0	1	0	0.0791595	0.000895502	0.00251424	0.896094	0.0208634	0.000473355	1	4		42.4116	10.9512	46.6372
2002-03	15TU106_Cpx1		1m	rim	49.54	0.94	4.37	6.86	0.14	14.71	22.47	0.21	0	0.03	0.03	99.3	68.1966		1.83976	0.160237	0	2	0.0310196	0.0909447	0.000880789	0.0262558	0.81441	0.0364886	0	0	1	0	0.0855951	0.000896178	0.00440324	0.893986	0.0151194	0	1	4		42.2888	11.2903	46.4209
2002-03	15TU106_Cpx1		1n	rim	49.52	0.98	4.37	6.67	0.07	14.89	22.5	0.23	0.03	0.05	0.07	99.38	69.0631		1.83531	0.164685	0	2	0.0261864	0.100342	0.00146502	0.0273179	0.822715	0.0219733	0	0	1	0	0.0843956	0.00208687	0.00219719	0.893376	0.0165259	0.00141827	1	4		42.7385	10.8524	46.4092
2002-03	15TU106_Cpx1		1o	rim	49.45	0.92	4.38	7.14	0.12	14.68	22.39	0.24	0.01	0.01	0	99.34	67.2777		1.836	0.163997	0	2	0.027654	0.102416	0.00029353	0.0256913	0.812565	0.0313805	0	0	1	0	0.0878769	0	0.00377335	0.890601	0.0172753	0.000473605	1	4		42.1321	11.6896	46.1783
2002-03	15TU106_Cpx1		1p	rim	49.36	0.99	4.43	7.1	0.13	14.67	22.18	0.29	0.03		0.04	99.22	67.3863		1.83431	0.165694	0	2	0.0283184	0.104349	0	0.0276709	0.81274	0.0269216	0	0	1	0	0.0893584	0.0011957	0.00409146	0.883039	0.0208931	0.00142209	1	4		42.3192	11.7012	45.9797
2002-03	15TU106_Cpx1		1q	rim	48.75	1.17	4.62	8.04	0.13	14.31	21.62	0.24	0.02	0.04	0.03	98.97	64.0268		1.82328	0.176718	0	2	0.026916	0.101152	0.00118273	0.0329122	0.797891	0.0399465	0	0	1	0	0.110347	0.000902543	0.00411776	0.866277	0.017402	0.000954153	1	4		41.5627	13.3124	45.1249
2002-03	15TU106_Cpx1		1r	rim	49.36	1	4.37	7.17	0.09	14.85	22.16	0.25	0	0.02	0	99.27	67.4387		1.83301	0.166992	0	2	0.0242575	0.104285	0.00058717	0.0279306	0.82213	0.0208099	0	0	1	0	0.0975521	0	0.00283055	0.881619	0.0179986	0	1	4		42.6145	11.6874	45.6981
2002-03	15TU106_Cpx1		1s	rim	49.58	0.91	4.34	7.07	0.11	14.8	22.15	0.25	0.03	0.04	0.05	99.33	67.6726		1.84016	0.159836	0	2	0.0299966	0.0972685	0.00117369	0.0254029	0.818911	0.0272474	0	0	1	0	0.0949047	0.00149275	0.00345765	0.880736	0.0179886	0.0014203	1	4		42.5956	11.593	45.8114
2002-03	15TU106_Cpx1		1t	rim	49.22	1.02	4.73	7.23	0.07	14.62	22.31	0.3	0.02		0.14	99.66	66.9108		1.82156	0.178442	0	2	0.0278554	0.116271	0	0.0283918	0.806629	0.0208529	0	0	1	0	0.0866185	0.00416771	0.00219401	0.884551	0.0215244	0.000944149	1	4		42.0751	11.7852	46.1397
2002-03	15TU106_Cpx10		10k	rim	46.47	1.51	7.31	7.94	0.11	13.11	22.33	0.32	0.01			99.11	62.2803		1.73633	0.263674	0	2	0.058215	0.144245	0	0.0424353	0.730275	0.02483	0	0	1	0	0.0790028	0	0.00348089	0.893859	0.0231802	0.000476615	1	4		38.9336	13.4115	47.6549
2002-03	15TU106_Cpx10		10l	rim	46.56	1.57	7.35	8.05	0.12	13.09	22.3	0.29	0.01	0	0	99.34	61.9205		1.73705	0.262949	0	2	0.06021	0.136081	0	0.0440546	0.728055	0.0315993	0	0	1	0	0.0834525	0	0.00379157	0.891305	0.0209752	0.000475892	1	4		38.8444	13.6012	47.5544
2002-03	15TU106_Cpx16		16k	rim	49.98	0.88	4.25	6.77	0.11	14.96	22.36	0.26	0.02	0.04	0.03	99.66	68.8449		1.84688	0.153122	0	2	0.0319585	0.0906484	0.00116855	0.0244577	0.824135	0.0276317	0	0	1	0	0.0909086	0.000891724	0.0034425	0.885188	0.0186262	0.000942716	1	4		42.8801	11.0633	46.0567
2002-03	15TU106_Cpx16		16l	rim	49.11	1.15	4.36	8.31	0.14	14.49	21.36	0.33	0.01	0.02	0	99.28	63.5526		1.83017	0.169832	0	2	0.0216545	0.107438	0.000589245	0.0322337	0.805034	0.0330503	0	0	1	0	0.11847	0	0.00441863	0.852794	0.023842	0.000475368	1	4		41.9026	13.7089	44.3885
2002-03	15TU106_Cpx3		3l	rim	45.74	1.74	7.76	8.07	0.12	12.8	22.15	0.34	0.04	0.1	0.02	98.88	61.3321		1.71534	0.284664	0	2	0.0582972	0.151877	0.00296482	0.0490788	0.715629	0.0221529	0	0	1	0	0.079037	0.000603324	0.0038113	0.889915	0.0247195	0.00191347	1	4		38.4246	13.7927	47.7827
2002-03	15TU106_Cpx3		3m	rim	44.06	2.34	8.95	9.25	0.09	11.9	21.47	0.36	0		0.03	98.45	56.2648		1.66826	0.331737	0	2	0.0676312	0.157254	0	0.0666389	0.671726	0.0367505	0	0	1	0	0.0988627	0.000913711	0.00288603	0.870912	0.026426	0	1	4		36.5388	16.0876	47.3736
2002-03	15TU106_Cpx3		3n	rim	44.08	2.32	9.06	9.36	0.11	11.84	21.47	0.43		0.01	0.01	98.69	55.8491		1.66458	0.335417	0	2	0.0677851	0.167026	0.000298544	0.0658937	0.666562	0.0324347	0	0	1	0	0.0961015	0.000303761	0.003518	0.868596	0.0314804	0	1	4		36.34	16.3054	47.3546
2002-03	15TU106_Cpx6		6a	rim	47.64	1.2	6.37	7.06	0.08	13.79	22.5	0.33	0	0.03	0.07	99.07	66.1391		1.77424	0.225764	0	2	0.0538184	0.127662	0.000883295	0.0336134	0.765647	0.0183757	0	0	1	0	0.0738263	0.00209703	0.0025233	0.897727	0.0238266	0	1	4		40.6015	11.793	47.6055
2002-03	15TU106_Cpx6		6b	rim	47.45	1.15	6.53	7.04	0.09	13.82	22.52	0.31	0.01	0	0.04	98.96	66.2512		1.76807	0.231934	0	2	0.0548172	0.135527	0	0.0322294	0.767706	0.00971954	0	0	1	0	0.0741064	0.00119892	0.00284016	0.898985	0.022394	0.000475304	1	4		40.6434	11.7632	47.5934
2002-03	15TU106_Cpx6		6c	rim	48.08	1.09	6	7.01	0.07	14.07	22.48	0.3	0.01	0.04	0.02	99.17	66.7457		1.78747	0.212526	0	2	0.0503534	0.122137	0.00117566	0.0304785	0.77982	0.016036	0	0	1	0	0.0797499	0.000598099	0.002204	0.895351	0.0216224	0.000474225	1	4		41.145	11.6144	47.2407
2002-03	15TU106_Cpx6		6e	rim	47.37	1.3	6.85	7.18	0.08	13.58	22.21	0.36	0	0.02	0.05	99	65.4143		1.76613	0.233873	0	2	0.0671082	0.119287	0.000589513	0.0364547	0.75482	0.0217408	0	0	1	0	0.0828194	0.00149953	0.00252608	0.887134	0.0260213	0	1	4		40.4008	12.1164	47.4828
2002-03	15TU106_Cpx6		6f	rim	47.7	1.18	6.54	7.05	0.04	13.68	22.44	0.33	0.01	0.05	0.03	99.05	65.9913		1.77695	0.223052	0	2	0.0640682	0.115696	0.00147255	0.0330621	0.759744	0.0259577	0	0	1	0	0.0779577	0.00089897	0.00126199	0.895573	0.023833	0.000475188	1	4		40.494	11.7724	47.7336
2002-03	15TU106_Cpx6		6k	rim	47.38	1.31	6.7	7.72	0.16	13.39	22.32	0.3	0.03	0.01	0	99.32	63.4297		1.76537	0.234626	0	2	0.0595761	0.124429	0.000294569	0.0367117	0.743784	0.0352045	0	0	1	0	0.0808957	0	0.00504894	0.890959	0.0216706	0.00142584	1	4		39.5562	13.0604	47.3833
2002-03	15TU106_Cpx6		6l	rim	47.26	1.32	6.66	7.63	0.08	13.4	22.35	0.31	0	0.01	0.04	99.06	63.7185		1.76489	0.235114	0	2	0.0579932	0.125118	0.000295235	0.0370756	0.746023	0.0334941	0	0	1	0	0.0796502	0.00120157	0.00253018	0.894174	0.0224436	0	1	4		39.6612	12.8014	47.5374
2002-03	15TU106_Cpx6		6m	rim	47.06	1.39	6.81	7.79	0.09	13.23	22.27	0.34			0.04	99.02	62.9401		1.75934	0.240658	0	2	0.0593793	0.127752	0	0.0390845	0.737366	0.036418	0	0	1	0	0.0793551	0.00120289	0.00284957	0.89195	0.0246425	0	1	4		39.3117	13.1352	47.5531
2002-03	15TU106_Cpx6		6n	rim	46.59	1.51	7.09	8.55	0.13	12.77	21.8	0.41	0.02	0.03	0	98.9	59.8968		1.74858	0.251416	0	2	0.0621803	0.133885	0.000890144	0.0426248	0.714512	0.0459073	0	0	1	0	0.0885369	0	0.00413215	0.876541	0.0298323	0.000957487	1	4		38.3422	14.6208	47.037
2002-03	15TU106_Cpx6		6o	rim	46.95	1.66	6.44	9.09	0.16	12.75	21.52	0.45	0.06	0.03		99.11	58.3791		1.76238	0.237615	0	2	0.0472773	0.131335	0.00089029	0.0468668	0.71351	0.0601203	0	0	1	0	0.0938677	0	0.00508656	0.865425	0.0327481	0.00287293	1	4		38.169	15.5354	46.2956
2014	15TU104_Cpx2		2a	core	49.68	1.17	4.18	8.27	0.16	14.06	21.7	0.52			0.07	99.81	62.9646		1.84324	0.156759	0	2	0.0260121	0.102851	0	0.0326496	0.777698	0.0607897	0	0	1	0	0.0929338	0.00208913	0.00502758	0.862546	0.0374035	0	1	4		40.8917	13.7552	45.3531		1193.49	633.541
2014	15TU104_Cpx2		2b	core	49.59	1.26	4.27	8.26	0.12	13.89	21.75	0.5		0.02	0	99.66	62.7088		1.84397	0.156034	0	2	0.031085	0.0899273	0.000587941	0.0352388	0.769992	0.0731692	0	0	1	0	0.0937334	0	0.00377902	0.866443	0.0360444	0	1	4		40.589	13.7376	45.6733		1191.37	620.856
2014	15TU104_Cpx2		2c	core	49.98	1.07	3.55	8.31	0.14	14.38	21.62	0.44		0.02	0	99.51	63.3759		1.85964	0.14036	0	2	0.0153048	0.0963183	0.000588312	0.0299439	0.797657	0.0601874	0	0	1	0	0.102042	0	0.00441163	0.861807	0.031739	0	1	4		41.4923	13.6785	44.8292		1182.97	498.795
2014	15TU104_Cpx2		2d	core	48.39	1.52	5.38	8.47	0.16	13.45	21.76	0.52	0.03	0.02	0.07	99.77	61.3595		1.79932	0.200676	0	2	0.0350817	0.118896	0.000587934	0.0425098	0.745591	0.0573337	0	0	1	0	0.0871278	0.00209372	0.00503863	0.866831	0.0374857	0.00142293	1	4		39.6419	14.2702	46.088		1195.22	605.033
2014	15TU104_Cpx2		2e	core	48.89	1.41	4.93	8.42	0.16	13.61	21.76	0.54	0	0.03		99.75	61.7794		1.81731	0.182688	0	2	0.0332781	0.108602	0.000881608	0.0394203	0.75421	0.0636073	0	0	1	0	0.0895054	0	0.00503696	0.866543	0.0389145	0	1	4		39.958	14.1325	45.9094		1196.58	663.771
2014	15TU104_Cpx4		4a	core	50.52	1.04	3.71	8.7	0.18	14.43	21.19	0.65	0.02	0.03	0	100.47	62.3865		1.86034	0.139656	0	2	0.0213465	0.107171	0.000873365	0.0288041	0.792175	0.0496299	0	0	1	0	0.111089	0	0.00561359	0.835955	0.0464036	0.00093944	1	4		41.6576	14.3826	43.9598		1197.17	646.848
2014	15TU104_Cpx4		4b	core	50.08	1.1	3.93	8.69	0.17	14.05	21.19	0.61	0		0.03	99.85	61.7854		1.8582	0.141804	0	2	0.0300458	0.0942421	0	0.0306981	0.777192	0.0678219	0	0	1	0	0.107557	0.000895397	0.00534213	0.842326	0.0438799	0	1	4		41.024	14.5139	44.4621		1203.3	763.853
2014	15TU104_Cpx4		4c	core	49.98	1.16	3.84	8.82	0.21	14.18	20.98	0.6		0.03	0	99.8	61.6522		1.85568	0.144321	0	2	0.0237013	0.098141	0.000880588	0.0323934	0.784888	0.0599959	0	0	1	0	0.115694	0	0.00660335	0.834515	0.0431883	0	1	4		41.3134	14.761	43.9256		1198.71	690.327
2014	15TU104_Cpx4		4d	core	51.05	0.92	2.98	8.67	0.26	14.66	20.8	0.59		0.04		99.97	62.8375		1.89007	0.10993	0	2	0.0200955	0.0797747	0.00117081	0.025619	0.809172	0.0641678	0	0	1	0	0.124473	0	0.00815256	0.825026	0.0423489	0	1	4		42.3481	14.4742	43.1777		1188.09	586.437
2014	15TU104_Cpx4		4e	core	49.47	1.2	4.75	8.27	0.16	14.19	21.42	0.5	0	0.02		99.98	63.179		1.83038	0.169624	0	2	0.0374955	0.100621	0.000585023	0.0333942	0.782718	0.0451858	0	0	1	0	0.110058	0	0.00501368	0.849063	0.0358655	0	1	4		41.3555	13.7837	44.8608		1193.06	651.35
2014	15TU104_Cpx4		4f	core	48.82	1.25	5.42	7.64	0.12	14.27	22.06	0.39		0.04	0.07	100.08	65.1301		1.80165	0.198346	0	2	0.0373778	0.118312	0.00116702	0.0346957	0.785096	0.0233516	0	0	1	0	0.0940989	0.00207797	0.00375054	0.87217	0.0279027	0	1	4		41.391	12.6274	45.9816		1178.84	482.963
2014	15TU104_Cpx6		6a	core	49.2	1.23	4.72	8.25	0.15	13.9	21.64	0.48	0.03	0.02		99.62	62.754		1.82893	0.171069	0	2	0.0357093	0.102007	0.00058777	0.0343898	0.770321	0.0569846	0	0	1	0	0.0974527	0	0.00472239	0.86181	0.0345925	0.00142253	1	4		40.6867	13.7943	45.519		1190.16	578.69
2014	15TU104_Cpx6		6b	core	49.32	1.2	4.64	7.92	0.15	14.2	21.9	0.47	0.01	0.03	0	99.84	64.1953		1.82633	0.173669	0	2	0.0288215	0.111339	0.000878259	0.0334218	0.783916	0.0416229	0	0	1	0	0.0922768	0	0.00470421	0.868805	0.0337414	0.000472352	1	4		41.201	13.1365	45.6626		1188.16	554.346
2014	15TU104_Cpx6		6c	core	49.31	1.22	4.76	7.85	0.14	14.23	21.75	0.49	0			99.75	64.4475		1.82654	0.173461	0	2	0.0343324	0.106337	0	0.0339896	0.785821	0.0395193	0	0	1	0	0.0972917	0	0.00439198	0.863128	0.0351883	0	1	4		41.4356	13.0526	45.5119		1191.01	610.735
2014	15TU104_Cpx2		2f	rech	49.94	0.87	4.21	6.38	0.07	14.91	22.55	0.26	0	0.13	0.02	99.34	70.0329		1.85032	0.149676	0	2	0.0341514	0.0819043	0.00380792	0.0242443	0.823572	0.0323199	0	0	1	0	0.0834397	0.000596069	0.00219652	0.895092	0.0186759	0	1	4		42.9274	10.4174	46.6552		1154.27	257.806
2014	15TU104_Cpx2		2g	rech	49.71	0.92	4.39	6.38	0.09	15.09	22.61	0.25	0.04	0.12	0.04	99.64	70.2841		1.83485	0.165152	0	2	0.0258121	0.104529	0.00350173	0.0255409	0.830368	0.0102483	0	0	1	0	0.0821407	0.00118764	0.00281344	0.894085	0.0178898	0.00188333	1	4		43.1543	10.3801	46.4657		1152.31	155.169
2014	15TU104_Cpx2		2h	rech	48.98	0.94	4.7	6.42	0.09	14.85	22.8	0.29	0.02	0.03	0.01	99.13	69.8166		1.81651	0.183487	0	2	0.0219356	0.130028	0.000879601	0.0262204	0.820937	0	0	0	1	0.000116328	0.0690691	0.000298323	0.00282684	0.905892	0.020851	0.000946147	1	4		42.5665	10.4685	46.9649		1159.96	229.681
2014	15TU104_Cpx2		2i	rech	48.77	0.98	4.9	6.55	0.09	14.43	22.86	0.26	0.01	0.15	0.04	99.04	68.7798		1.8146	0.185398	0	2	0.0294614	0.115904	0.0044123	0.027425	0.800423	0.022374	0	0	1	0	0.0655102	0.00119717	0.00283602	0.911227	0.0187547	0.000474611	1	4		41.7262	10.7714	47.5024		1154.47	217.954
2014	15TU104_Cpx2		2j	rech	49.82	0.98	3.76	7.56	0.13	14.89	22.12	0.26	0.01	0.02	0.03	99.58	66.3252		1.84736	0.152639	0	2	0.011672	0.104881	0.000586304	0.0273317	0.823129	0.0324004	0	0	1	0	0.0971294	0.000894822	0.00408254	0.878729	0.0186909	0.000472996	1	4		42.4216	12.2912	45.2871		1154.64	197.567
2014	15TU104_Cpx20		20a	rech	47.4	1.38	6.76	7.22	0.1	13.8	22.87	0.32	0.04	0.22	0.06	100.17	65.6518		1.74755	0.252451	0	2	0.0412654	0.152993	0.00641237	0.0382668	0.758499	0.00256354	0	0	1	0	0.0670299	0.00177938	0.00312241	0.903315	0.0228723	0.00188114	1	4		40.1849	11.9579	47.8572		1168.23	281.457
2014	15TU104_Cpx20		20b	rech	47.09	1.36	6.84	7.22	0.09	13.57	22.71	0.31		0.22	0.03	99.44	65.2718		1.7498	0.250202	0	2	0.0493314	0.140721	0.00646289	0.0380093	0.751734	0.0137416	0	0	1	0	0.0698768	0.000896702	0.00283231	0.904062	0.0223321	0	1	4		39.9228	12.0646	48.0126		1167.12	346.646
2014	15TU104_Cpx20		20c	rech	46.99	1.3	6.81	7.18	0.07	13.65	22.82	0.26	0.01	0.19	0.01	99.29	65.5305		1.74799	0.252006	0	2	0.0465402	0.146359	0.0055877	0.0363722	0.756993	0.00814773	0	0	1	0	0.0688345	0.000299228	0.00220532	0.909436	0.0187506	0.000474508	1	4		40.0107	11.9212	48.0681		1157.44	242.131
2014	15TU104_Cpx20		20d	rech	46.54	1.52	7.47	7.5	0.09	13.21	22.65	0.25	0.02	0.13	0.04	99.42	63.7856		1.73271	0.267292	0	2	0.0604635	0.13687	0.00382637	0.0425632	0.733207	0.0230697	0	0	1	0	0.073551	0.00119792	0.00283779	0.903419	0.0180446	0.000949813	1	4		39.1471	12.6179	48.235		1156.81	240.244
2014	15TU104_Cpx20		20e	rech	46.87	1.48	7.04	7.37	0.07	13.52	22.71	0.32	0	0.18	0.02	99.58	64.72		1.73969	0.26031	0	2	0.0476393	0.147782	0.00528195	0.0413172	0.748132	0.00984766	0	0	1	0	0.071117	0.000597137	0.00220046	0.903059	0.0230269	0	1	4		39.7491	12.2705	47.9805		1169.07	347.129
2014	15TU104_Cpx20		20f	rech	47.16	1.36	6.65	7.21	0.09	13.79	22.83	0.25	0	0.08		99.42	65.6667		1.7517	0.248303	0	2	0.0427937	0.145174	0.0023492	0.0379941	0.763615	0.00807385	0	0	1	0	0.0706911	0	0.00283117	0.908475	0.0180025	0	1	4		40.2144	11.9425	47.8432		1155	227.632
2014	15TU104_Cpx20		20g	rech	47.55	1.3	6.49	7.17	0.11	14	22.64	0.34	0.02	0.06	0.05	99.73	66.1313		1.75845	0.241552	0	2	0.0412962	0.151504	0.00175418	0.0361588	0.769287	0	0	0	1	0.00256122	0.0702179	0.00148736	0.00344517	0.896969	0.0243762	0.000943448	1	4		40.7526	11.8885	47.3588		1171.53	354.592
2014	15TU104_Cpx20		20h	rech	47.64	1.31	6.53	7.11	0.1	13.7	22.83	0.34	0.02	0.16	0.02	99.76	65.8337		1.76345	0.236549	0	2	0.0483137	0.135953	0.00468227	0.0364716	0.756027	0.0185525	0	0	1	0	0.0655694	0.00059551	0.00313495	0.905356	0.0243994	0.000944345	1	4		40.1162	11.8439	48.0399		1171.16	370.7
2014	15TU104_Cpx4		4g	rech	46.86	1.53	7.25	7.43	0.07	13.42	22.58	0.41		0.22	0.06	99.83	64.3645		1.73489	0.265112	0	2	0.0512161	0.151676	0.00643927	0.0426042	0.740707	0.00735716	0	0	1	0	0.0709882	0.00178685	0.00219486	0.895602	0.029428	0	1	4		39.6413	12.4278	47.931		1183.12	479.66
2014	15TU104_Cpx4		4h	rech	47.03	1.5	7.1	7.23	0.09	13.61	22.52	0.27	0	0.25	0.04	99.64	65.3071		1.74481	0.255193	0	2	0.0552352	0.128333	0.00733259	0.0418558	0.752758	0.014485	0	0	1	0	0.0814768	0.00119371	0.00282783	0.895082	0.0194198	0	1	4		40.1479	12.1135	47.7386		1160.78	288.321
2014	15TU104_Cpx4		4i	rech	46.91	1.45	7.19	7.23	0.04	13.58	22.61	0.3	0.01	0.29	0.02	99.63	65.2571		1.73964	0.260359	0	2	0.0538749	0.139136	0.00850231	0.040444	0.750791	0.00725257	0	0	1	0	0.0778152	0.000596612	0.0012563	0.89829	0.0215687	0.000473046	1	4		40.052	12.0275	47.9206		1166.28	316.876
2014	15TU104_Cpx6		6d	rech	47.94	1.29	6.14	7.54	0.09	13.83	22.44	0.35		0.02	0.01	99.65	64.7169		1.77739	0.222608	0	2	0.0456696	0.129565	0.000586219	0.0359722	0.764421	0.0237869	0	0	1	0	0.080406	0.000298231	0.00282596	0.891313	0.0251572	0	1	4		40.396	12.5023	47.1017		1173.06	431.971
2014	15TU104_Cpx6		6e	rech	49.06	1.03	5.39	6.82	0.09	14.47	22.66	0.26		0.08		99.86	67.9662		1.81064	0.189361	0	2	0.0450747	0.103372	0.00233421	0.0285913	0.796155	0.0244721	0	0	1	0	0.0826287	0	0.0028131	0.895955	0.0186031	0	1	4		41.7842	11.1938	47.022		1155.64	290.993
2014	15TU104_Cpx6		6f	rech	50.07	0.8	4.38	6.21	0.09	15.01	22.86	0.27	0.03	0.17	0.02	99.91	70.7352		1.8428	0.1572	0	2	0.0327783	0.0958585	0.00494646	0.0221453	0.823581	0.0206908	0	0	1	0	0.0745682	0.000592104	0.00280532	0.901361	0.0192652	0.00140842	1	4		42.9202	10.1061	46.9737		1155.73	222.614
2014	15TU104_Cpx6		6g	rech	48.8	0.99	5.31	6.61	0.06	14.62	22.86	0.31		0.18		99.74	68.8648		1.80057	0.19943	0	2	0.0314647	0.129943	0.00525058	0.0274737	0.804197	0.00167168	0	0	1	0	0.0723253	0	0.00187491	0.903625	0.0221748	0	1	4		42.0245	10.7551	47.2203		1164.36	314.385
2014	15TU104_Cpx2		2k	rim	50.03	1.04	3.85	7.59	0.16	14.89	22.03	0.32	0	0.04	0.01	99.96	66.2367		1.84798	0.152022	0	2	0.0155714	0.100412	0.00116808	0.0288929	0.819947	0.0340085	0	0	1	0	0.100011	0.000297121	0.00500524	0.871772	0.0229153	0	1	4		42.4589	12.3986	45.1425
2014	15TU104_Cpx2		2l	rim	49.44	1.11	4.4	7.51	0.09	14.76	22.14	0.28	0	0.02	0.02	99.77	66.2775		1.82917	0.170832	0	2	0.0210166	0.107538	0.000584992	0.030888	0.814116	0.0258564	0	0	1	0	0.0989454	0.000595213	0.00282005	0.877556	0.0200836	0	1	4		42.2516	12.2045	45.544
2014	15TU104_Cpx20		20i	rim	44.73	2.11	8.64	8.8	0.14	12.37	22	0.41	0.02	0.03	0.07	99.32	58.4317		1.67391	0.326089	0	2	0.0549573	0.182166	0.000887564	0.0593893	0.690126	0.0124745	0	0	1	0	0.0807358	0.00210717	0.00443711	0.882019	0.0297458	0.000954712	1	4		37.2646	15.109	47.6263
2014	15TU104_Cpx20		20j	rim	45.04	1.94	8.54	8.51	0.09	12.49	22.21	0.37	0.01	0.08	0.04	99.32	59.4762		1.6838	0.316196	0	2	0.0600586	0.171968	0.00236444	0.054549	0.696114	0.0149457	0	0	1	0	0.0791177	0.00120288	0.00284954	0.889536	0.0268166	0.000476873	1	4		37.5359	14.4986	47.9656
2014	15TU104_Cpx4		4j	rim	46.03	1.89	7.79	8.63	0.12	12.74	21.81	0.44	0.03	0.05	0	99.53	59.6163		1.7169	0.283096	0	2	0.0593345	0.149487	0.00147442	0.0530223	0.708434	0.0282475	0	0	1	0	0.0914339	0	0.00379075	0.871531	0.0318175	0.00142737	1	4		38.2333	14.7313	47.0354
2014	15TU104_Cpx6		6i	rim	49.26	1.18	4.77	7.49	0.18	14.28	22.14	0.39	0		0.03	99.72	65.5949		1.8249	0.175096	0	2	0.0331584	0.10419	0	0.0328791	0.788676	0.0410966	0	0	1	0	0.0867389	0.000893993	0.00564751	0.878709	0.0280104	0	1	4		41.3991	12.4759	46.1251
2014	15TU104_Cpx6		6j	rim	48.63	1.27	5.25	7.94	0.14	14.21	21.99	0.37	0.01	0.09	0	99.9	64.1535		1.79987	0.200131	0	2	0.0288639	0.124948	0.00263344	0.0353535	0.784071	0.0241301	0	0	1	0	0.0966563	0	0.00438837	0.871934	0.0265489	0.000472113	1	4		41.1342	13.122	45.7437
FeOt: total iron as FeO
Mg# = 100 MgO / (MgO + total iron as FeO)
core: crystal core, typically anhedral
rech: Cr-rich rim, typically euhedral
rim: Cr-poor outermost rim, typically euhedral
gr: groundmass microcryst, typically euhedral
